# Supplementary material for: 2-(3,4-Dimethyl-5,5-dioxo-2H,4H-pyrazolo­[4,3-c][1,2]benzothia­zin-2-yl)-N′-(3-meth­oxy­benzyl­idene)aceto­hydrazide dimethyl­formamide hemisolvate
Source: Acta Crystallogr Sect E Struct Rep Online. 2010 Dec 24;67(Pt 1):o216–7. doi: 10.1107/S1600536810052177 (PMC3050140; doi:10.1107/S1600536810052177)
Supplement: Supplementary file 1 [file e-67-0o216-sup1.cif]

##############################################################################
###                                                                        ###
###        Electronic paper (Acta Crystallographica Section E)             ###
###                                                                        ###
##############################################################################
#                                                                            #
# This CIF contains the data in a paper accepted for publication in Acta     #
# Crystallographica Section E. It conforms to the requirements of Notes      #
# for Authors for Section E, and has been peer reviewed under the auspices   #
# of the IUCr Commission on Journals.                                        #
#                                                                            #
# Full details of the Crystallographic Information File format               #
# are given in the paper "The Crystallographic Information File (CIF):       #
# a New Standard Archive File for Crystallography" by S. R. Hall, F. H.      #
# Allen and I. D. Brown [Acta Cryst. (1991), A47, 655-685].                  #
#                                                                            #
# The current version of the core CIF dictionary is obtainable from          #
# ftp://ftp.iucr.org/pub/cif_core.dic. The current version number is 2.4.    #
#                                                                            #
# Software is freely available for graphical display of the structure(s) in  #
# this CIF.  For information consult the CIF home page http://www.iucr.org/  #
# cif/home.html                                                              #
#                                                                            #
# This file may be used for bona fide research purposes within the           #
# scientific community so long as proper attribution is given to the journal # 
# article from which it was obtained.                                        #
#                                                                            #
##############################################################################
                                             
data_global
_audit_creation_method     SHELXL-97
_journal_date_recd_electronic     2010-12-07
_journal_date_accepted     2010-12-13
_journal_name_full     'Acta Crystallographica, Section E'
_journal_year     2011
_journal_volume     67
_journal_issue      1
_journal_page_first     o216
_journal_page_last     o217
_journal_paper_category     QO
_journal_coeditor_code     JH2242
_publ_contact_author
;
    'Siddiqui, Hamid latif'
    Institute of Chemistry
    University of the Punjab
    Lahore
    Pakistan
;
_publ_contact_author_email     ' drhamidlatif@yahoo.com '
_publ_contact_author_fax     ' 0092+42-923 1269 '
_publ_contact_author_phone     ' 0092-42-923 0463 '
_publ_section_title
;\
2-(3,4-Dimethyl-5,5-dioxo-2<i>H</i>,4<i>H</i>-pyrazolo[4,3-<i>c</i>][1,2]\
benzothiazin-2-yl)-<i>N</i>'-(3-methoxybenzylidene)acetohydrazide
dimethylformamide hemisolvate
;
loop_
    _publ_author_name
    _publ_author_address
    'Ahmad, Matloob'
;
Institute of Chemistry, University of the Punjab, Lahore 54590
Applied Chemistry Research Centre, PCSIR Laboratories Complex
Lahore 54600
Pakistan
;
    'Siddiqui, Hamid Latif'
;
Institute of Chemistry
University of the Punjab
Lahore 54590
Pakistan
;
    'Khattak, Manzoor Iqbal'
;
Department of Chemistry
University of Baluchistan
Quetta 6700
Pakistan
;
    'Ahmad, Saeed'
;
Department of Chemistry
Gomal University
Dera Ismail Khan
Pakistan
;
    'Parvez, Masood'
;
Department of Chemistry
The University of Calgary
2500 University Drive NW
Calgary
Alberta
Canada T2N 1N4
;
data_I
_chemical_name_systematic
;
2-(3,4-Dimethyl-5,5-dioxo-2<i>H</i>,4<i>H</i>-
pyrazolo[4,3-<i>c</i>][1,2]benzothiazin-2-yl)-<i>N</i>'-(3-
methoxybenzylidene)acetohydrazide dimethylformamide hemisolvate
;
_chemical_name_common     ?
_chemical_formula_moiety     'C21 H21 N5 O4 S, 0.5(C3 H7 N O)'
_chemical_formula_sum     'C22.5 H24.5 N5.5 O4.5 S'
_chemical_formula_iupac     'C21 H21 N5 O4 S, 0.5C3 H7 N O'
_chemical_formula_weight     476.04
_chemical_melting_point_gt     ?
_chemical_melting_point_lt     ?
_symmetry_cell_setting     orthorhombic
_symmetry_space_group_name_H-M     'P b c a'
_symmetry_space_group_name_Hall     '-P 2ac 2ab'
loop_
    _symmetry_equiv_pos_as_xyz
    'x, y, z'
    '-x+1/2, -y, z+1/2'
    'x+1/2, -y+1/2, -z'
    '-x, y+1/2, -z+1/2'
    '-x, -y, -z'
    'x-1/2, y, -z-1/2'
    '-x-1/2, y-1/2, z'
    'x, -y-1/2, z-1/2'
_cell_length_a     18.3806(5)
_cell_length_b     8.1155(2)
_cell_length_c     30.4715(5)
_cell_angle_alpha     90.00
_cell_angle_beta     90.00
_cell_angle_gamma     90.00
_cell_volume     4545.37(18)
_cell_formula_units_Z     8
_cell_measurement_reflns_used     5739
_cell_measurement_theta_min     1.0
_cell_measurement_theta_max     27.5
_cell_measurement_temperature     173(2)
_exptl_crystal_description     'Plate'
_exptl_crystal_colour     'colorless'
_exptl_crystal_size_max     0.16
_exptl_crystal_size_mid     0.14
_exptl_crystal_size_min     0.06
_exptl_crystal_density_diffrn     1.391
_exptl_crystal_density_meas     ?
_exptl_crystal_density_method     'not measured'
_exptl_crystal_F_000     2000
_exptl_absorpt_coefficient_mu     0.187
_exptl_absorpt_correction_type     multi-scan
_exptl_absorpt_process_details     '(<i>SORTAV</i>; Blessing, 1997)'
_exptl_absorpt_correction_T_min     0.9708
_exptl_absorpt_correction_T_max     0.9889
_exptl_special_details
;
<i>N</i>'-[(3-Methoxyphenyl)methylidene]-2-(3,4-dimethyl-5,5-
dioxidopyrazolo[4,3-<i>c</i>][1,2]benzothiazin-1(4<i>H</i>)-yl)acetohydrazide:
White powder; mp 495--496 K. IR (KBr) cm^-^1: 3449; 3364; 3033; 1692; 1616;
1310; 1164. ^1^H-NMR (DMSO-d~6~) (500 MHz) \d: 2.32 (3<i>H</i>, s,
CC<i>H</i>~3~), 2.78 (3<i>H</i>, s, OC<i>H</i>~3~), 2.98 (3<i>H</i>, s,
NC<i>H</i>~3~), 5.52 (2<i>H</i>, s, NC<i>H</i>~2~), 6.99--7.02 (1<i>H</i>, dd,
J = 8.2, 2.0 Hz, Ar<i>H</i>), 7.26--7.38 (3<i>H</i>, m, Ar<i>H</i>), 7.63
(1<i>H</i>, t, J = 7.8 Hz, Ar<i>H</i>), 7.76 (1<i>H</i>, t, J = 7.6 Hz,
Ar<i>H</i>), 7.87 (1<i>H</i>, d, J = 7.8 Hz, Ar<i>H</i>), 7.93 (1<i>H</i>, d,
J = 7.7 Hz, Ar<i>H</i>), 8.03 (1<i>H</i>, s, N\\db C<i>H</i>), 11.79
(1<i>H</i>, br s, N<i>H</i>). ^13^C NMR: 8.5, 38.9, 47.3, 51.6, 110.5, 113.6,
117.8, 123.1, 124.1, 124.5, 126.2, 126.7, 127.5, 128.3, 130.1, 131.8, 133.4,
134.2, 136.9, 139.3, 157.6, 165.7. MS m/<i>z</i>: 439.0(<i>M</i>^+^).
;
_diffrn_ambient_temperature     173(2)
_diffrn_radiation_type     MoK\a
_diffrn_radiation_wavelength     0.71073
_diffrn_radiation_source     'fine-focus sealed tube'
_diffrn_radiation_monochromator     graphite
_diffrn_measurement_device_type     'Nonius KappaCCD'
_diffrn_measurement_method     '\w and \f scans'
_diffrn_detector_area_resol_mean     ?
_diffrn_reflns_number     7438
_diffrn_reflns_av_R_equivalents     0.0516
_diffrn_reflns_av_sigmaI/netI     0.0607
_diffrn_reflns_theta_min     1.74
_diffrn_reflns_theta_max     25.00
_diffrn_reflns_theta_full     25.00
_diffrn_measured_fraction_theta_max     0.997
_diffrn_measured_fraction_theta_full     0.997
_diffrn_reflns_limit_h_min     -21
_diffrn_reflns_limit_h_max     21
_diffrn_reflns_limit_k_min     -9
_diffrn_reflns_limit_k_max     9
_diffrn_reflns_limit_l_min     -36
_diffrn_reflns_limit_l_max     36
_diffrn_standards_number     0
_diffrn_standards_interval_count     .
_diffrn_standards_interval_time     .
_diffrn_standards_decay_%     ?
_refine_special_details
;
Refinement of <i>F</i>^2^ against ALL reflections. The weighted <i>R</i>-factor
<i>wR</i> and goodness of fit <i>S</i> are based on <i>F</i>^2^, conventional
<i>R</i>-factors <i>R</i> are based on <i>F</i>, with <i>F</i> set to zero for
negative <i>F</i>^2^. The threshold expression of <i>F</i>^2^ >
\s(<i>F</i>^2^) is used only for calculating <i>R</i>-factors(gt) <i>etc</i>.
and is not relevant to the choice of reflections for refinement.
<i>R</i>-factors based on <i>F</i>^2^ are statistically about twice as large
as those based on <i>F</i>, and <i>R</i>- factors based on ALL data will be
even larger.
;
_reflns_number_total     3997
_reflns_number_gt     2747
_reflns_threshold_expression     I>2\s(I)
_refine_ls_structure_factor_coef     Fsqd
_refine_ls_matrix_type     full
_refine_ls_R_factor_all     0.0975
_refine_ls_R_factor_gt     0.0564
_refine_ls_wR_factor_gt     0.1072
_refine_ls_wR_factor_ref     0.1247
_refine_ls_goodness_of_fit_ref     1.090
_refine_ls_restrained_S_all     1.089
_refine_ls_number_reflns     3997
_refine_ls_number_parameters     328
_refine_ls_number_restraints     35
_refine_ls_hydrogen_treatment     constr
_refine_ls_weighting_scheme     calc
_refine_ls_weighting_details
         'calc w=1/[\s^2^(Fo^2^)+(0.0337P)^2^+4.9015P] where P=(Fo^2^+2Fc^2^)/3'
_atom_sites_solution_hydrogens     geom
_atom_sites_solution_primary     direct
_atom_sites_solution_secondary     difmap
_refine_ls_shift/su_max     0.000
_refine_ls_shift/su_mean     0.000
_refine_diff_density_max     0.205
_refine_diff_density_min     -0.335
_refine_ls_extinction_method     none
_refine_ls_extinction_coef     ?
loop_
    _atom_type_symbol
    _atom_type_description
    _atom_type_scat_dispersion_real
    _atom_type_scat_dispersion_imag
    _atom_type_scat_source
    'C' 'C' 0.0033 0.0016
                         'International Tables Vol C Tables 4.2.6.8 and 6.1.1.4'
    'H' 'H' 0.0000 0.0000
                         'International Tables Vol C Tables 4.2.6.8 and 6.1.1.4'
    'O' 'O' 0.0106 0.0060
                         'International Tables Vol C Tables 4.2.6.8 and 6.1.1.4'
    'N' 'N' 0.0061 0.0033
                         'International Tables Vol C Tables 4.2.6.8 and 6.1.1.4'
    'S' 'S' 0.1246 0.1234
                         'International Tables Vol C Tables 4.2.6.8 and 6.1.1.4'
_computing_data_collection     '<i>COLLECT</i> (Hooft, 1998)'
_computing_cell_refinement     '<i>DENZO</i> (Otwinowski & Minor, 1997)'
_computing_data_reduction     '<i>SCALEPACK</i> (Otwinowski & Minor, 1997)'
_computing_structure_solution     '<i>SHELXS97</i> (Sheldrick, 2008)'
_computing_structure_refinement     '<i>SHELXL97</i> (Sheldrick, 2008)'
_computing_molecular_graphics     '<i>ORTEP-3</i> for Windows (Farrugia, 1997)'
_computing_publication_material     '<i>SHELXL97</i> (Sheldrick, 2008)'
loop_
    _atom_site_type_symbol
    _atom_site_label
    _atom_site_fract_x
    _atom_site_fract_y
    _atom_site_fract_z
    _atom_site_U_iso_or_equiv
    _atom_site_adp_type
    _atom_site_calc_flag
    _atom_site_refinement_flags
    _atom_site_occupancy
    _atom_site_disorder_assembly
    _atom_site_disorder_group
    S S1 -0.11871(4) 0.35139(10) 0.21689(2) 0.0292(2) Uani d . 1 . .
    O O1 -0.17406(11) 0.3405(3) 0.24982(7) 0.0414(6) Uani d . 1 . .
    O O2 -0.10532(11) 0.2115(3) 0.18941(7) 0.0354(5) Uani d . 1 . .
    O O3 0.18352(11) 0.3040(3) 0.13232(7) 0.0337(5) Uani d . 1 . .
    O O4 0.49365(13) 0.4478(3) -0.07548(7) 0.0526(7) Uani d . 1 . .
    N N1 -0.04176(13) 0.3984(3) 0.24142(7) 0.0284(6) Uani d . 1 . .
    N N2 0.05545(13) 0.6057(3) 0.15386(8) 0.0296(6) Uani d . 1 . .
    N N3 0.10980(13) 0.5444(3) 0.17947(8) 0.0294(6) Uani d . 1 . .
    N N4 0.25112(15) 0.5050(3) 0.10038(8) 0.0360(6) Uani d . 1 . .
    H H4N 0.2668 0.6072 0.1021 0.043 Uiso calc R 1 . .
    N N5 0.27351(14) 0.4044(3) 0.06600(8) 0.0355(7) Uani d . 1 . .
    C C1 -0.13703(16) 0.5190(4) 0.18165(9) 0.0260(7) Uani d . 1 . .
    C C2 -0.20868(17) 0.5616(4) 0.17262(10) 0.0318(7) Uani d . 1 . .
    H H2 -0.2475 0.5085 0.1875 0.038 Uiso calc R 1 . .
    C C3 -0.22292(18) 0.6821(4) 0.14170(10) 0.0372(8) Uani d . 1 . .
    H H3 -0.2718 0.7100 0.1348 0.045 Uiso calc R 1 . .
    C C4 -0.16594(18) 0.7623(4) 0.12073(10) 0.0382(8) Uani d . 1 . .
    H H4 -0.1761 0.8442 0.0993 0.046 Uiso calc R 1 . .
    C C5 -0.09438(17) 0.7241(4) 0.13074(9) 0.0329(8) Uani d . 1 . .
    H H5 -0.0558 0.7820 0.1169 0.040 Uiso calc R 1 . .
    C C6 -0.07912(16) 0.6004(4) 0.16124(9) 0.0261(7) Uani d . 1 . .
    C C7 -0.00550(16) 0.5566(4) 0.17436(9) 0.0255(7) Uani d . 1 . .
    C C8 0.01144(16) 0.4621(4) 0.21164(9) 0.0257(7) Uani d . 1 . .
    C C9 -0.04416(17) 0.4735(4) 0.28542(9) 0.0341(8) Uani d . 1 . .
    H H9A 0.0044 0.4690 0.2987 0.051 Uiso calc R 1 . .
    H H9B -0.0787 0.4128 0.3039 0.051 Uiso calc R 1 . .
    H H9C -0.0598 0.5885 0.2830 0.051 Uiso calc R 1 . .
    C C10 0.08623(16) 0.4549(4) 0.21424(9) 0.0283(7) Uani d . 1 . .
    C C11 0.13593(17) 0.3754(4) 0.24619(11) 0.0394(8) Uani d . 1 . .
    H H11A 0.1697 0.3027 0.2306 0.059 Uiso calc R 1 . .
    H H11B 0.1074 0.3107 0.2672 0.059 Uiso calc R 1 . .
    H H11C 0.1635 0.4603 0.2619 0.059 Uiso calc R 1 . .
    C C12 0.18383(16) 0.5714(4) 0.16510(10) 0.0350(8) Uani d . 1 . .
    H H12A 0.2170 0.5634 0.1906 0.042 Uiso calc R 1 . .
    H H12B 0.1883 0.6836 0.1526 0.042 Uiso calc R 1 . .
    C C13 0.20561(16) 0.4462(4) 0.13096(9) 0.0282(7) Uani d . 1 . .
    C C14 0.31843(18) 0.4724(4) 0.03961(10) 0.0369(8) Uani d . 1 . .
    H H14 0.3353 0.5807 0.0457 0.044 Uiso calc R 1 . .
    C C15 0.34450(19) 0.3878(4) 0.00032(10) 0.0374(8) Uani d . 1 . .
    C C16 0.40459(19) 0.4517(4) -0.02106(10) 0.0404(9) Uani d . 1 . .
    H H16 0.4265 0.5499 -0.0104 0.048 Uiso calc R 1 . .
    C C17 0.43339(18) 0.3744(4) -0.05791(10) 0.0386(8) Uani d . 1 . .
    C C18 0.4008(2) 0.2342(5) -0.07389(10) 0.0452(9) Uani d . 1 . .
    H H18 0.4200 0.1807 -0.0991 0.054 Uiso calc R 1 . .
    C C19 0.3398(2) 0.1714(5) -0.05311(11) 0.0507(10) Uani d . 1 . .
    H H19 0.3171 0.0751 -0.0645 0.061 Uiso calc R 1 . .
    C C20 0.3111(2) 0.2460(5) -0.01617(11) 0.0467(9) Uani d . 1 . .
    H H20 0.2693 0.2016 -0.0022 0.056 Uiso calc R 1 . .
    C C21 0.5293(2) 0.3652(6) -0.11094(11) 0.0629(12) Uani d . 1 . .
    H H21A 0.5449 0.2555 -0.1013 0.094 Uiso calc R 1 . .
    H H21B 0.5719 0.4291 -0.1201 0.094 Uiso calc R 1 . .
    H H21C 0.4956 0.3543 -0.1357 0.094 Uiso calc R 1 . .
    O O5 0.1045(7) 0.3207(11) 0.0100(4) 0.161(5) Uani d PDU 0.50 A -1
    N N6 0.0164(11) 0.498(3) 0.0059(7) 0.089(5) Uani d PDU 0.50 A -1
    C C22 0.0794(11) 0.4396(18) 0.0258(4) 0.130(5) Uani d PDU 0.50 A -1
    H H22 0.1006 0.4925 0.0505 0.156 Uiso calc PR 0.50 A -1
    C C23 -0.0119(7) 0.401(2) -0.0349(5) 0.078(3) Uani d PDU 0.50 A -1
    H H23A -0.0556 0.4548 -0.0465 0.117 Uiso calc PR 0.50 A -1
    H H23B -0.0238 0.2876 -0.0263 0.117 Uiso calc PR 0.50 A -1
    H H23C 0.0259 0.3988 -0.0576 0.117 Uiso calc PR 0.50 A -1
    C C24 -0.0275(10) 0.6312(17) 0.0173(7) 0.159(8) Uani d PDU 0.50 A -1
    H H24A -0.0674 0.6410 -0.0039 0.239 Uiso calc PR 0.50 A -1
    H H24B 0.0016 0.7324 0.0170 0.239 Uiso calc PR 0.50 A -1
    H H24C -0.0474 0.6138 0.0467 0.239 Uiso calc PR 0.50 A -1
loop_
    _atom_site_aniso_label
    _atom_site_aniso_U_11
    _atom_site_aniso_U_22
    _atom_site_aniso_U_33
    _atom_site_aniso_U_12
    _atom_site_aniso_U_13
    _atom_site_aniso_U_23
    S1 0.0220(4) 0.0321(4) 0.0333(4) -0.0047(4) 0.0012(3) 0.0040(3)
    O1 0.0275(12) 0.0564(15) 0.0402(12) -0.0078(12) 0.0080(10) 0.0124(11)
    O2 0.0345(13) 0.0265(12) 0.0451(13) -0.0030(10) -0.0045(10) -0.0017(10)
    O3 0.0305(12) 0.0252(13) 0.0455(13) -0.0014(10) 0.0076(10) -0.0047(10)
    O4 0.0473(16) 0.0686(19) 0.0421(13) 0.0044(14) 0.0185(12) 0.0017(13)
    N1 0.0229(14) 0.0368(15) 0.0256(13) -0.0031(12) 0.0010(10) 0.0006(11)
    N2 0.0238(15) 0.0303(15) 0.0346(14) -0.0017(12) 0.0051(11) -0.0032(12)
    N3 0.0205(14) 0.0300(15) 0.0377(14) -0.0013(12) 0.0052(11) -0.0047(12)
    N4 0.0389(16) 0.0227(14) 0.0463(15) -0.0037(13) 0.0149(13) -0.0102(12)
    N5 0.0354(17) 0.0310(16) 0.0400(15) 0.0041(13) 0.0079(12) -0.0083(12)
    C1 0.0223(17) 0.0307(18) 0.0249(15) 0.0032(14) 0.0007(12) -0.0020(13)
    C2 0.0256(18) 0.0358(19) 0.0338(17) 0.0008(15) 0.0040(13) -0.0047(15)
    C3 0.0298(18) 0.041(2) 0.0408(19) 0.0104(16) -0.0015(14) -0.0012(16)
    C4 0.042(2) 0.039(2) 0.0342(18) 0.0098(17) 0.0012(15) 0.0057(15)
    C5 0.0327(19) 0.0325(19) 0.0336(17) 0.0010(16) 0.0063(14) 0.0010(14)
    C6 0.0244(17) 0.0272(17) 0.0267(16) 0.0011(14) 0.0029(12) -0.0050(13)
    C7 0.0222(17) 0.0253(17) 0.0289(16) -0.0019(14) 0.0048(12) -0.0049(13)
    C8 0.0225(17) 0.0266(17) 0.0279(16) -0.0011(14) 0.0009(12) -0.0007(13)
    C9 0.037(2) 0.0392(19) 0.0262(16) 0.0007(16) 0.0005(14) 0.0034(14)
    C10 0.0238(17) 0.0263(17) 0.0348(17) -0.0010(14) 0.0018(13) -0.0068(14)
    C11 0.0276(18) 0.042(2) 0.0482(19) 0.0034(17) -0.0077(14) -0.0043(17)
    C12 0.0200(18) 0.0377(19) 0.0474(19) -0.0050(15) 0.0113(14) -0.0116(15)
    C13 0.0201(17) 0.0284(18) 0.0362(17) -0.0007(14) 0.0000(13) -0.0033(14)
    C14 0.039(2) 0.0326(19) 0.0396(19) 0.0006(17) 0.0089(15) -0.0040(15)
    C15 0.038(2) 0.037(2) 0.0371(18) 0.0060(17) 0.0049(15) 0.0006(15)
    C16 0.041(2) 0.040(2) 0.0399(19) 0.0023(17) 0.0062(16) 0.0011(16)
    C17 0.039(2) 0.045(2) 0.0317(18) 0.0109(18) 0.0045(15) 0.0038(16)
    C18 0.050(2) 0.055(2) 0.0301(18) 0.012(2) -0.0006(16) -0.0068(17)
    C19 0.056(3) 0.056(3) 0.040(2) -0.004(2) -0.0008(18) -0.0129(18)
    C20 0.046(2) 0.054(2) 0.040(2) -0.006(2) 0.0046(16) -0.0066(18)
    C21 0.056(3) 0.094(3) 0.038(2) 0.013(3) 0.0173(18) -0.002(2)
    O5 0.238(13) 0.067(6) 0.178(10) -0.008(7) -0.069(9) 0.021(6)
    N6 0.149(15) 0.046(4) 0.071(10) -0.037(9) 0.058(8) -0.009(6)
    C22 0.226(16) 0.069(8) 0.094(9) -0.058(9) -0.033(8) 0.025(7)
    C23 0.077(9) 0.067(7) 0.090(8) 0.001(6) 0.021(6) 0.011(5)
    C24 0.207(19) 0.052(9) 0.22(2) -0.043(9) 0.168(16) -0.024(11)
_geom_special_details
;
All e.s.d.'s (except the e.s.d. in the dihedral angle between two l.s. planes)
are estimated using the full covariance matrix. The cell e.s.d.'s are taken
into account individually in the estimation of e.s.d.'s in distances, angles
and torsion angles; correlations between e.s.d.'s in cell parameters are only
used when they are defined by crystal symmetry. An approximate (isotropic)
treatment of cell e.s.d.'s is used for estimating e.s.d.'s involving l.s.
planes.
;
loop_
    _geom_bond_atom_site_label_1
    _geom_bond_atom_site_label_2
    _geom_bond_site_symmetry_2
    _geom_bond_distance
    _geom_bond_publ_flag
    S1 O1 . 1.432(2) ?
    S1 O2 . 1.432(2) ?
    S1 N1 . 1.645(2) ?
    S1 C1 . 1.765(3) ?
    O3 C13 . 1.224(4) ?
    O4 C17 . 1.367(4) ?
    O4 C21 . 1.431(4) ?
    N1 C8 . 1.431(4) ?
    N1 C9 . 1.473(4) ?
    N2 C7 . 1.343(4) ?
    N2 N3 . 1.362(3) ?
    N3 C10 . 1.356(4) ?
    N3 C12 . 1.446(4) ?
    N4 C13 . 1.340(4) ?
    N4 N5 . 1.390(3) ?
    N4 H4N . 0.8800 ?
    N5 C14 . 1.278(4) ?
    C1 C2 . 1.389(4) ?
    C1 C6 . 1.399(4) ?
    C2 C3 . 1.383(4) ?
    C2 H2 . 0.9500 ?
    C3 C4 . 1.389(5) ?
    C3 H3 . 0.9500 ?
    C4 C5 . 1.385(4) ?
    C4 H4 . 0.9500 ?
    C5 C6 . 1.397(4) ?
    C5 H5 . 0.9500 ?
    C6 C7 . 1.455(4) ?
    C7 C8 . 1.405(4) ?
    C8 C10 . 1.378(4) ?
    C9 H9A . 0.9800 ?
    C9 H9B . 0.9800 ?
    C9 H9C . 0.9800 ?
    C10 C11 . 1.483(4) ?
    C11 H11A . 0.9800 ?
    C11 H11B . 0.9800 ?
    C11 H11C . 0.9800 ?
    C12 C13 . 1.508(4) ?
    C12 H12A . 0.9900 ?
    C12 H12B . 0.9900 ?
    C14 C15 . 1.461(4) ?
    C14 H14 . 0.9500 ?
    C15 C16 . 1.383(5) ?
    C15 C20 . 1.398(5) ?
    C16 C17 . 1.391(4) ?
    C16 H16 . 0.9500 ?
    C17 C18 . 1.375(5) ?
    C18 C19 . 1.386(5) ?
    C18 H18 . 0.9500 ?
    C19 C20 . 1.382(5) ?
    C19 H19 . 0.9500 ?
    C20 H20 . 0.9500 ?
    C21 H21A . 0.9800 ?
    C21 H21B . 0.9800 ?
    C21 H21C . 0.9800 ?
    O5 C22 . 1.173(18) ?
    N6 C22 . 1.39(2) ?
    N6 C24 . 1.39(3) ?
    N6 C23 . 1.56(3) ?
    C22 H22 . 0.9500 ?
    C23 H23A . 0.9800 ?
    C23 H23B . 0.9800 ?
    C23 H23C . 0.9800 ?
    C24 H24A . 0.9800 ?
    C24 H24B . 0.9800 ?
    C24 H24C . 0.9800 ?
loop_
    _geom_angle_atom_site_label_1
    _geom_angle_atom_site_label_2
    _geom_angle_atom_site_label_3
    _geom_angle_site_symmetry_1
    _geom_angle_site_symmetry_3
    _geom_angle
    _geom_angle_publ_flag
    O1 S1 O2 . . 118.88(14) ?
    O1 S1 N1 . . 107.87(13) ?
    O2 S1 N1 . . 107.57(13) ?
    O1 S1 C1 . . 109.78(14) ?
    O2 S1 C1 . . 106.74(13) ?
    N1 S1 C1 . . 105.18(13) ?
    C17 O4 C21 . . 117.6(3) ?
    C8 N1 C9 . . 116.6(2) ?
    C8 N1 S1 . . 112.53(18) ?
    C9 N1 S1 . . 118.9(2) ?
    C7 N2 N3 . . 103.7(2) ?
    C10 N3 N2 . . 114.1(2) ?
    C10 N3 C12 . . 128.2(3) ?
    N2 N3 C12 . . 117.5(2) ?
    C13 N4 N5 . . 120.0(3) ?
    C13 N4 H4N . . 120.0 ?
    N5 N4 H4N . . 120.0 ?
    C14 N5 N4 . . 114.3(3) ?
    C2 C1 C6 . . 121.1(3) ?
    C2 C1 S1 . . 119.5(2) ?
    C6 C1 S1 . . 119.3(2) ?
    C3 C2 C1 . . 119.4(3) ?
    C3 C2 H2 . . 120.3 ?
    C1 C2 H2 . . 120.3 ?
    C2 C3 C4 . . 120.1(3) ?
    C2 C3 H3 . . 119.9 ?
    C4 C3 H3 . . 119.9 ?
    C5 C4 C3 . . 120.6(3) ?
    C5 C4 H4 . . 119.7 ?
    C3 C4 H4 . . 119.7 ?
    C4 C5 C6 . . 119.9(3) ?
    C4 C5 H5 . . 120.1 ?
    C6 C5 H5 . . 120.1 ?
    C5 C6 C1 . . 118.9(3) ?
    C5 C6 C7 . . 123.0(3) ?
    C1 C6 C7 . . 118.0(3) ?
    N2 C7 C8 . . 110.7(3) ?
    N2 C7 C6 . . 125.1(3) ?
    C8 C7 C6 . . 124.1(3) ?
    C10 C8 C7 . . 106.9(3) ?
    C10 C8 N1 . . 129.0(3) ?
    C7 C8 N1 . . 124.0(3) ?
    N1 C9 H9A . . 109.5 ?
    N1 C9 H9B . . 109.5 ?
    H9A C9 H9B . . 109.5 ?
    N1 C9 H9C . . 109.5 ?
    H9A C9 H9C . . 109.5 ?
    H9B C9 H9C . . 109.5 ?
    N3 C10 C8 . . 104.5(3) ?
    N3 C10 C11 . . 123.3(3) ?
    C8 C10 C11 . . 132.1(3) ?
    C10 C11 H11A . . 109.5 ?
    C10 C11 H11B . . 109.5 ?
    H11A C11 H11B . . 109.5 ?
    C10 C11 H11C . . 109.5 ?
    H11A C11 H11C . . 109.5 ?
    H11B C11 H11C . . 109.5 ?
    N3 C12 C13 . . 110.9(3) ?
    N3 C12 H12A . . 109.5 ?
    C13 C12 H12A . . 109.5 ?
    N3 C12 H12B . . 109.5 ?
    C13 C12 H12B . . 109.5 ?
    H12A C12 H12B . . 108.0 ?
    O3 C13 N4 . . 124.5(3) ?
    O3 C13 C12 . . 121.6(3) ?
    N4 C13 C12 . . 113.9(3) ?
    N5 C14 C15 . . 121.6(3) ?
    N5 C14 H14 . . 119.2 ?
    C15 C14 H14 . . 119.2 ?
    C16 C15 C20 . . 119.3(3) ?
    C16 C15 C14 . . 118.2(3) ?
    C20 C15 C14 . . 122.5(3) ?
    C15 C16 C17 . . 121.0(3) ?
    C15 C16 H16 . . 119.5 ?
    C17 C16 H16 . . 119.5 ?
    O4 C17 C18 . . 125.1(3) ?
    O4 C17 C16 . . 115.3(3) ?
    C18 C17 C16 . . 119.6(3) ?
    C17 C18 C19 . . 119.7(3) ?
    C17 C18 H18 . . 120.1 ?
    C19 C18 H18 . . 120.1 ?
    C20 C19 C18 . . 121.3(4) ?
    C20 C19 H19 . . 119.4 ?
    C18 C19 H19 . . 119.4 ?
    C19 C20 C15 . . 119.1(3) ?
    C19 C20 H20 . . 120.4 ?
    C15 C20 H20 . . 120.4 ?
    O4 C21 H21A . . 109.5 ?
    O4 C21 H21B . . 109.5 ?
    H21A C21 H21B . . 109.5 ?
    O4 C21 H21C . . 109.5 ?
    H21A C21 H21C . . 109.5 ?
    H21B C21 H21C . . 109.5 ?
    C22 N6 C24 . . 130(2) ?
    C22 N6 C23 . . 116.9(19) ?
    C24 N6 C23 . . 113.4(15) ?
    O5 C22 N6 . . 115.5(16) ?
    O5 C22 H22 . . 122.3 ?
    N6 C22 H22 . . 122.3 ?
    N6 C23 H23A . . 109.5 ?
    N6 C23 H23B . . 109.5 ?
    H23A C23 H23B . . 109.5 ?
    N6 C23 H23C . . 109.5 ?
    H23A C23 H23C . . 109.5 ?
    H23B C23 H23C . . 109.5 ?
    N6 C24 H24A . . 109.5 ?
    N6 C24 H24B . . 109.5 ?
    H24A C24 H24B . . 109.5 ?
    N6 C24 H24C . . 109.5 ?
    H24A C24 H24C . . 109.5 ?
    H24B C24 H24C . . 109.5 ?
loop_
    _geom_torsion_atom_site_label_1
    _geom_torsion_atom_site_label_2
    _geom_torsion_atom_site_label_3
    _geom_torsion_atom_site_label_4
    _geom_torsion_site_symmetry_1
    _geom_torsion_site_symmetry_2
    _geom_torsion_site_symmetry_3
    _geom_torsion_site_symmetry_4
    _geom_torsion
    _geom_torsion_publ_flag
    O1 S1 N1 C8 . . . . -161.7(2) ?
    O2 S1 N1 C8 . . . . 68.9(2) ?
    C1 S1 N1 C8 . . . . -44.6(2) ?
    O1 S1 N1 C9 . . . . -20.2(3) ?
    O2 S1 N1 C9 . . . . -149.5(2) ?
    C1 S1 N1 C9 . . . . 97.0(2) ?
    C7 N2 N3 C10 . . . . 2.0(3) ?
    C7 N2 N3 C12 . . . . 177.7(3) ?
    C13 N4 N5 C14 . . . . -178.1(3) ?
    O1 S1 C1 C2 . . . . -33.0(3) ?
    O2 S1 C1 C2 . . . . 97.1(2) ?
    N1 S1 C1 C2 . . . . -148.9(2) ?
    O1 S1 C1 C6 . . . . 150.8(2) ?
    O2 S1 C1 C6 . . . . -79.1(3) ?
    N1 S1 C1 C6 . . . . 34.9(3) ?
    C6 C1 C2 C3 . . . . 2.5(5) ?
    S1 C1 C2 C3 . . . . -173.6(2) ?
    C1 C2 C3 C4 . . . . -1.6(5) ?
    C2 C3 C4 C5 . . . . -0.6(5) ?
    C3 C4 C5 C6 . . . . 1.9(5) ?
    C4 C5 C6 C1 . . . . -1.0(4) ?
    C4 C5 C6 C7 . . . . -178.2(3) ?
    C2 C1 C6 C5 . . . . -1.2(4) ?
    S1 C1 C6 C5 . . . . 174.9(2) ?
    C2 C1 C6 C7 . . . . 176.1(3) ?
    S1 C1 C6 C7 . . . . -7.7(4) ?
    N3 N2 C7 C8 . . . . -1.6(3) ?
    N3 N2 C7 C6 . . . . 175.9(3) ?
    C5 C6 C7 N2 . . . . -12.6(5) ?
    C1 C6 C7 N2 . . . . 170.1(3) ?
    C5 C6 C7 C8 . . . . 164.5(3) ?
    C1 C6 C7 C8 . . . . -12.7(4) ?
    N2 C7 C8 C10 . . . . 0.7(3) ?
    C6 C7 C8 C10 . . . . -176.8(3) ?
    N2 C7 C8 N1 . . . . 177.1(3) ?
    C6 C7 C8 N1 . . . . -0.4(5) ?
    C9 N1 C8 C10 . . . . 65.6(4) ?
    S1 N1 C8 C10 . . . . -151.9(3) ?
    C9 N1 C8 C7 . . . . -110.0(3) ?
    S1 N1 C8 C7 . . . . 32.6(4) ?
    N2 N3 C10 C8 . . . . -1.6(3) ?
    C12 N3 C10 C8 . . . . -176.8(3) ?
    N2 N3 C10 C11 . . . . 179.4(3) ?
    C12 N3 C10 C11 . . . . 4.3(5) ?
    C7 C8 C10 N3 . . . . 0.5(3) ?
    N1 C8 C10 N3 . . . . -175.6(3) ?
    C7 C8 C10 C11 . . . . 179.4(3) ?
    N1 C8 C10 C11 . . . . 3.2(6) ?
    C10 N3 C12 C13 . . . . 93.3(4) ?
    N2 N3 C12 C13 . . . . -81.7(3) ?
    N5 N4 C13 O3 . . . . 3.3(5) ?
    N5 N4 C13 C12 . . . . -177.7(3) ?
    N3 C12 C13 O3 . . . . -35.0(4) ?
    N3 C12 C13 N4 . . . . 145.9(3) ?
    N4 N5 C14 C15 . . . . -176.6(3) ?
    N5 C14 C15 C16 . . . . -165.5(3) ?
    N5 C14 C15 C20 . . . . 14.5(5) ?
    C20 C15 C16 C17 . . . . -1.8(5) ?
    C14 C15 C16 C17 . . . . 178.1(3) ?
    C21 O4 C17 C18 . . . . -5.6(5) ?
    C21 O4 C17 C16 . . . . 174.5(3) ?
    C15 C16 C17 O4 . . . . -178.7(3) ?
    C15 C16 C17 C18 . . . . 1.4(5) ?
    O4 C17 C18 C19 . . . . 179.9(3) ?
    C16 C17 C18 C19 . . . . -0.1(5) ?
    C17 C18 C19 C20 . . . . -0.6(5) ?
    C18 C19 C20 C15 . . . . 0.2(6) ?
    C16 C15 C20 C19 . . . . 1.1(5) ?
    C14 C15 C20 C19 . . . . -178.9(3) ?
    C24 N6 C22 O5 . . . . 178(2) ?
    C23 N6 C22 O5 . . . . -1(2) ?
loop_
    _geom_hbond_atom_site_label_D
    _geom_hbond_atom_site_label_H
    _geom_hbond_atom_site_label_A
    _geom_hbond_site_symmetry_A
    _geom_hbond_distance_DH
    _geom_hbond_distance_HA
    _geom_hbond_distance_DA
    _geom_hbond_angle_DHA
    N4 H4N O3 7_665 0.88 2.06 2.878(3) 155
    C14 H14 O5 7_665 0.95 2.49 3.287(10) 142
    C16 H16 O5 7_665 0.95 2.35 3.145(11) 140
    C21 H21C O2 3 0.98 2.53 3.497(5) 169
    C9 H9B O1 . 0.98 2.48 2.836(4) 101
