# Supplementary material for: 2-(3,4-Dimethyl-5,5-dioxo-2H,4H-pyrazolo­[4,3-c][1,2]benzothia­zin-2-yl)-N′-(3-meth­oxy­benzyl­idene)aceto­hydrazide dimethyl­formamide hemisolvate
Source: Acta Crystallogr Sect E Struct Rep Online. 2010 Dec 24;67(Pt 1):o216–7. doi: 10.1107/S1600536810052177 (PMC3050140; doi:10.1107/S1600536810052177)
Supplement: Supplementary file 2 [file e-67-0o216-Isup2.hkl]

#
# h,k,l, Fc-squared, Fo-squared, sigma(Fo-squared) and status flag
#
data_I
_shelx_title '  Compound X'
_shelx_refln_list_code          4
_shelx_F_calc_maximum      343.24
_exptl_crystal_F_000      2000.00
_reflns_d_resolution_high  0.8409
 
loop_
 _symmetry_equiv_pos_as_xyz
 'x, y, z'
 '-x+1/2, -y, z+1/2'
 'x+1/2, -y+1/2, -z'
 '-x, y+1/2, -z+1/2'
 '-x, -y, -z'
 'x-1/2, y, -z-1/2'
 '-x-1/2, y-1/2, z'
 'x, -y-1/2, z-1/2'
 
_cell_length_a    18.3806
_cell_length_b     8.1155
_cell_length_c    30.4715
_cell_angle_alpha  90.000
_cell_angle_beta   90.000
_cell_angle_gamma  90.000
 
_shelx_F_squared_multiplier     1.000
 
loop_
 _refln_index_h
 _refln_index_k
 _refln_index_l
 _refln_F_squared_calc
 _refln_F_squared_meas
 _refln_F_squared_sigma
 _refln_observed_status
   4   0   0     9992.38    10091.05    370.14 o
   6   0   0     1912.32     2190.22    118.95 o
   8   0   0      116.22      124.99     48.38 o
  10   0   0    15813.57    16862.09    659.65 o
  12   0   0      693.25      724.97     75.40 o
  14   0   0     4367.83     4286.08    257.65 o
  16   0   0     1726.02     1745.88     90.32 o
  18   0   0     2285.06     2347.47    227.81 o
  20   0   0       23.02     -148.78    112.90 o
   4   1   0      603.06     1094.30     54.43 o
   6   1   0     5779.56     5350.95    158.06 o
   8   1   0       76.80       56.05     16.13 o
  10   1   0      672.20      591.50     31.05 o
  12   1   0     1195.89     1180.19     43.55 o
  14   1   0     1917.13     1964.42     67.74 o
  16   1   0     5671.64     6030.76    227.01 o
  18   1   0      276.53       96.77     96.37 o
  20   1   0     1029.88     1333.00    143.94 o
   0   2   0    31783.30    28959.90   1015.68 o
   2   2   0    16449.55    16501.22    342.73 o
   4   2   0    47954.49    45520.39    758.83 o
   6   2   0       29.52       -8.06     40.72 o
   8   2   0     4015.22     4294.15    149.99 o
  10   2   0      131.26       72.58     36.69 o
  12   2   0       41.07       93.14     36.69 o
  14   2   0     3681.48     4080.45    186.68 o
  16   2   0      601.53      554.81     89.92 o
  18   2   0      628.46      543.12     85.88 o
  20   2   0      770.27     1024.14    125.80 o
   2   3   0     5414.18     5873.91    116.93 o
   4   3   0       89.03       80.24     15.73 o
   6   3   0     1413.30     1630.97     51.21 o
   8   3   0     3648.63     3991.74    104.43 o
  10   3   0      157.06      241.92     61.29 o
  12   3   0      119.81       28.63     44.76 o
  14   3   0      301.12      431.03     89.51 o
  16   3   0     6809.41     7315.78    282.24 o
  18   3   0      261.54      285.47    100.80 o
  20   3   0        6.78      184.67    105.24 o
   0   4   0      418.98      293.94     60.88 o
   2   4   0     1730.55     1930.96     66.93 o
   4   4   0     1185.64     1086.24     45.97 o
   6   4   0        0.98      -12.10     20.56 o
   8   4   0      131.79      230.23     29.03 o
  10   4   0     4162.39     3999.81    160.48 o
  12   4   0     3750.92     3848.60    118.14 o
  14   4   0      525.32      460.46     60.08 o
  16   4   0      295.98      447.16     85.88 o
  18   4   0      657.47      738.67    100.00 o
   2   5   0     3006.71     3016.79     97.58 o
   4   5   0      138.01      129.03     24.60 o
   6   5   0      690.27      681.02     43.14 o
   8   5   0       55.16        0.00     40.32 o
  10   5   0       69.49      108.46     35.89 o
  12   5   0      230.87      285.47     40.72 o
  14   5   0       58.89      196.76     96.37 o
  16   5   0      382.83      274.58     92.74 o
  18   5   0      198.84      241.92    100.80 o
   0   6   0        3.39      -20.16     48.79 o
   2   6   0      875.35      948.34     54.84 o
   4   6   0      988.31      875.76     52.42 o
   6   6   0      111.24       96.77     68.95 o
   8   6   0     3302.70     3258.71    152.41 o
  10   6   0      551.46      428.61     97.17 o
  12   6   0      202.92      189.91     73.38 o
  14   6   0      856.81     1094.30    117.74 o
  16   6   0      737.85      661.26    120.96 o
   2   7   0        0.51       23.79     40.32 o
   4   7   0       30.68       -8.06     40.72 o
   6   7   0     3151.04     3324.44    168.54 o
   8   7   0        0.74       31.85     72.58 o
  10   7   0      256.80      309.26     89.51 o
  12   7   0      606.09      759.64    112.09 o
  14   7   0        6.92       44.35    116.93 o
   0   8   0        1.92      -36.29     48.38 o
   2   8   0       97.84       84.67     44.35 o
   4   8   0      250.71      554.81    107.66 o
   6   8   0      153.42      172.57     85.08 o
   8   8   0      249.83      258.05     95.96 o
  10   8   0     3392.41     3654.26    230.23 o
  12   8   0       64.62      -76.61    121.37 o
   2   9   0      567.28      585.46     73.79 o
   4   9   0       46.17       84.67     72.58 o
   6   9   0       72.35      329.82     92.33 o
   2   1   1     1082.71     1032.21     36.69 o
   3   1   1      304.70      383.93     22.94 o
   4   1   1       50.18      145.54     46.37 o
   5   1   1       59.81       42.11     14.31 o
   6   1   1      727.21      726.58     33.93 o
   7   1   1       86.26      101.95     10.46 o
   8   1   1     1442.03     1584.57     33.80 o
   9   1   1      377.48      530.16     20.67 o
  10   1   1     3136.53     3244.81     58.73 o
  11   1   1        4.84        0.00     16.13 o
  12   1   1     1122.26     1229.78     40.32 o
  13   1   1     1053.46     1064.84     54.03 o
  14   1   1      425.66      395.18     44.15 o
  15   1   1      752.06      855.81     31.16 o
  16   1   1      671.76      717.36    156.24 o
  17   1   1       17.06      -42.47     60.48 o
  18   1   1        1.53       10.50     60.16 o
  19   1   1       18.61      123.06     81.04 o
  20   1   1       31.42     -113.01     75.34 o
  21   1   1       48.19       74.27     78.42 o
   0   2   1     5597.54     5472.32    159.67 o
   1   2   1    11187.73    11049.55    165.44 o
   2   2   1     4640.25     4590.05     73.18 o
   3   2   1        2.50       86.70     16.53 o
   4   2   1    16660.25    15322.43    207.78 o
   5   2   1     1952.49     1930.76     55.17 o
   6   2   1     4893.18     5223.53    113.42 o
   7   2   1      719.54      805.72     28.37 o
   8   2   1     1110.33     1093.63     45.93 o
   9   2   1     2071.79     2247.95     93.14 o
  10   2   1      522.16      684.24     38.72 o
  11   2   1       28.69       61.04     26.41 o
  12   2   1     2226.44     2241.42    140.32 o
  13   2   1        3.29       19.41     42.87 o
  14   2   1     2344.57     2565.48    196.36 o
  15   2   1     1903.82     2164.79     87.42 o
  16   2   1      499.29      567.73     61.49 o
  17   2   1        5.99      -64.02     44.09 o
  18   2   1       44.25       79.35    110.28 o
  19   2   1        0.46        0.00     57.31 o
  20   2   1      792.79      906.12     96.57 o
  21   2   1       11.61      142.10    176.81 o
   1   3   1     1333.87     1266.06     37.95 o
   2   3   1     5025.91     4479.22     78.26 o
   3   3   1     2772.73     2596.81     58.46 o
   4   3   1      170.61      136.17     16.70 o
   5   3   1        7.89        8.50     12.88 o
   6   3   1     1123.47      968.67     59.27 o
   7   3   1       62.90      120.56     15.89 o
   8   3   1     1749.44     1822.07     63.17 o
   9   3   1       13.27      -35.68     34.07 o
  10   3   1     1552.40     1782.35    104.63 o
  11   3   1      854.47      788.43     36.54 o
  12   3   1     2202.06     2199.55     74.30 o
  13   3   1      158.17      105.52     41.55 o
  14   3   1      159.41      329.66     57.83 o
  15   3   1      193.97      121.62     51.25 o
  16   3   1      704.13      707.46     71.32 o
  17   3   1      408.39      524.66     65.56 o
  18   3   1      619.93      605.02     75.82 o
  19   3   1       42.78       53.55     72.78 o
  20   3   1     1046.02      993.25     89.18 o
   0   4   1     7259.12     6657.74    207.25 o
   1   4   1     1021.76     1180.86     60.48 o
   2   4   1     1042.13      996.50     26.81 o
   3   4   1       22.07       16.13     13.35 o
   4   4   1     3623.44     3366.70     66.33 o
   5   4   1        2.78       14.98     25.48 o
   6   4   1     4562.25     4952.79    104.11 o
   7   4   1       78.68       73.78     15.59 o
   8   4   1       40.70       54.02     15.56 o
   9   4   1      115.83      117.59     18.40 o
  10   4   1      342.34      358.49     27.94 o
  11   4   1       36.87       68.14     14.17 o
  12   4   1       25.74       61.85     24.23 o
  13   4   1        2.99       11.02     50.20 o
  14   4   1      415.35      405.03     51.61 o
  15   4   1     1036.71     1062.63    217.13 o
  16   4   1     3060.48     3179.51    101.21 o
  17   4   1        0.01      -54.30     43.97 o
  18   4   1      479.59      589.40     65.46 o
  19   4   1        0.35      -18.09     69.79 o
   1   5   1      360.82      401.35     48.59 o
   2   5   1      191.11      156.78     17.97 o
   3   5   1     1538.56     1591.33     89.31 o
   4   5   1      139.52      157.04     17.39 o
   5   5   1      196.99      246.38     28.79 o
   6   5   1       99.49      133.46     27.38 o
   7   5   1        3.53       59.93     48.18 o
   8   5   1      366.27      385.93     74.39 o
   9   5   1      119.53      173.75     28.22 o
  10   5   1        0.62       49.01     19.44 o
  11   5   1      147.40      154.89     24.90 o
  12   5   1     1032.44     1065.50     33.78 o
  13   5   1      286.09      272.19     31.55 o
  14   5   1      124.85      169.35     70.99 o
  15   5   1      162.35      179.66    169.15 o
  16   5   1        4.35       65.36    177.21 o
  17   5   1        4.04       14.41     59.79 o
  18   5   1        0.08      -71.02     86.69 o
   0   6   1     1992.40     2148.69     88.30 o
   1   6   1      619.19      750.16     50.80 o
   2   6   1      227.79      192.69     50.40 o
   3   6   1      144.25       96.15     23.94 o
   4   6   1     3036.18     3039.90    154.02 o
   5   6   1       26.46       52.42     25.88 o
   6   6   1      131.25       89.85     47.26 o
   7   6   1       72.99      164.76     49.96 o
   8   6   1     6523.79     6760.70    214.30 o
   9   6   1      272.92      162.29     46.66 o
  10   6   1      613.48      675.78     67.93 o
  11   6   1     1430.66     1429.78     78.12 o
  12   6   1     1556.80     1620.63     86.69 o
  13   6   1       40.11        2.03     60.30 o
  14   6   1      209.13      363.34     85.08 o
  15   6   1        7.49       85.56     70.56 o
  16   6   1      156.88      256.34     72.36 o
  17   6   1       22.65      172.74     82.92 o
   1   7   1       25.82       72.97     34.47 o
   2   7   1     4401.48     4617.19    129.43 o
   3   7   1      145.52      100.30     27.01 o
   4   7   1      158.32      114.15     25.09 o
   5   7   1      230.57      209.20     40.52 o
   6   7   1     1167.97     1255.57     76.26 o
   7   7   1      604.37      566.36     63.97 o
   8   7   1        2.65      -66.44     54.17 o
   9   7   1      145.99      196.67     57.52 o
  10   7   1      251.98      322.12     62.87 o
  11   7   1      406.78      448.60     70.05 o
  12   7   1     1111.45     1100.81    160.88 o
  13   7   1       16.98      -37.52     55.80 o
  14   7   1      548.84      515.03    161.48 o
  15   7   1       27.77       19.97     82.25 o
   0   8   1     2770.20     2906.31    109.67 o
   1   8   1       51.57       18.47     43.95 o
   2   8   1      419.04      352.79     36.69 o
   3   8   1        3.71       -6.72     25.19 o
   4   8   1     1134.48     1351.64    258.25 o
   5   8   1       17.51       16.79     98.58 o
   6   8   1      271.96      265.23    157.25 o
   7   8   1      595.25      569.54     68.21 o
   8   8   1        8.80       81.87     60.98 o
   9   8   1       18.33       62.34     76.84 o
  10   8   1      607.59      740.73     90.92 o
  11   8   1        2.20       79.08     63.72 o
  12   8   1        3.12      -97.65     85.39 o
   1   9   1        3.54      -10.39     31.87 o
   2   9   1       30.81       75.13     60.68 o
   3   9   1      469.46      518.32     60.48 o
   4   9   1      114.27      185.65     57.00 o
   5   9   1      172.77      128.59     66.33 o
   6   9   1      140.84      172.81     66.06 o
   7   9   1        0.38       39.96     73.24 o
   1   0   2       25.04       16.13      4.03 o
   4   0   2    25462.51    25099.60    845.12 o
   5   0   2    13711.19    13532.41    339.90 o
   6   0   2      726.18      579.00     48.79 o
   7   0   2    18507.53    18934.17    489.49 o
   8   0   2     4276.94     4403.01    143.14 o
   9   0   2       52.51      141.12     43.55 o
  10   0   2      395.71      600.78     56.05 o
  11   0   2      216.82      189.91     40.32 o
  12   0   2    11161.57    11900.64    304.82 o
  13   0   2       29.80      120.56     36.29 o
  14   0   2     1602.28     1714.03     79.03 o
  15   0   2     3572.09     3442.58    111.69 o
  16   0   2     1633.92     1505.17     79.03 o
  17   0   2      431.65      428.61     39.51 o
  18   0   2      562.94      674.56    108.87 o
  19   0   2      430.42      455.22     97.58 o
  20   0   2      434.61      370.14     97.58 o
  21   0   2        0.64      177.81     84.67 o
   2   1   2      882.79      779.02     21.12 o
   3   1   2      105.53      224.40     27.82 o
   4   1   2     8410.91     8398.93    139.91 o
   5   1   2     1315.86     1212.08     53.02 o
   6   1   2     3582.66     3082.03    155.03 o
   7   1   2     2620.40     2800.29     54.67 o
   8   1   2       19.18       34.16     12.10 o
   9   1   2      447.89      493.05     38.91 o
  10   1   2     1959.97     2008.45     39.71 o
  11   1   2     1066.56     1081.12     27.90 o
  12   1   2     2577.31     2507.01     51.65 o
  13   1   2     3118.24     3091.80     61.03 o
  14   1   2     2572.12     2674.64     62.60 o
  15   1   2       27.36       60.70     19.35 o
  16   1   2     4006.08     3814.83    125.60 o
  17   1   2       66.01       57.98     45.64 o
  18   1   2      185.39      215.67     72.78 o
  19   1   2       46.36      -21.83     52.12 o
  20   1   2      411.40      171.70     79.69 o
  21   1   2       36.38       84.69     58.96 o
   0   2   2     2807.52     3108.32     85.08 o
   1   2   2    38791.98    34627.11    820.32 o
   2   2   2     1905.46     1900.49     37.79 o
   3   2   2     2922.75     2917.11    103.22 o
   4   2   2      381.25      388.50     44.15 o
   5   2   2     2280.89     2458.60     64.76 o
   6   2   2      101.89       72.41     19.81 o
   7   2   2     7339.69     6989.46    127.50 o
   8   2   2     1016.31      960.52     31.19 o
   9   2   2      531.94      569.77     39.49 o
  10   2   2      192.73      215.11     34.35 o
  11   2   2       27.78      102.65     28.08 o
  12   2   2      327.03      387.82     48.59 o
  13   2   2     1632.96     1639.28     73.64 o
  14   2   2      671.15      801.64    119.15 o
  15   2   2      459.54      464.02     57.16 o
  16   2   2       26.84      -15.15     82.46 o
  17   2   2     1429.77     1361.22     77.78 o
  18   2   2      371.35      381.07     59.14 o
  19   2   2        0.74       26.46     42.34 o
  20   2   2      197.41      299.67     73.34 o
  21   2   2      197.06       42.08     74.47 o
   1   3   2     1600.31     1752.74     45.92 o
   2   3   2      298.09      458.52     24.60 o
   3   3   2     2300.50     2570.00     49.62 o
   4   3   2      329.35      311.93     22.76 o
   5   3   2        1.66       24.59     23.99 o
   6   3   2      909.51      888.71     28.00 o
   7   3   2     2080.30     2228.97     48.63 o
   8   3   2      844.75      879.81     34.09 o
   9   3   2       25.01       44.67     17.35 o
  10   3   2        0.15       17.46     14.46 o
  11   3   2       41.54       43.61     25.09 o
  12   3   2      661.70      611.20     95.16 o
  13   3   2      303.80      309.97     47.76 o
  14   3   2     3455.98     3582.89    209.06 o
  15   3   2        1.56       42.09     49.35 o
  16   3   2     2226.29     2283.17     98.65 o
  17   3   2      606.74      713.87    113.50 o
  18   3   2        0.06      -29.72     57.37 o
  19   3   2       28.48       63.91     68.03 o
  20   3   2       74.71       -0.38     60.62 o
   0   4   2     3477.59     3229.68     79.43 o
   1   4   2        6.77      -12.71     19.15 o
   2   4   2      379.99      333.46     18.71 o
   3   4   2      649.40      737.24     22.96 o
   4   4   2     1810.86     1440.47     91.73 o
   5   4   2      173.65      249.61     35.68 o
   6   4   2       35.07      116.31     24.38 o
   7   4   2      427.94      454.63     30.85 o
   8   4   2        0.40       10.10     32.46 o
   9   4   2        6.90       -0.66     16.70 o
  10   4   2      302.69      328.98     34.27 o
  11   4   2       17.63       -6.16     16.62 o
  12   4   2     1124.50     1220.27     64.71 o
  13   4   2        1.65       49.61     32.16 o
  14   4   2     1657.49     1762.51     54.93 o
  15   4   2      355.88      340.65     46.25 o
  16   4   2     1674.68     1895.36    154.83 o
  17   4   2      738.37      821.94     56.59 o
  18   4   2        0.27      -80.55     53.70 o
  19   4   2       72.05      133.60     63.44 o
   1   5   2     1575.47     1519.24     45.10 o
   2   5   2     5770.94     5782.03     88.80 o
   3   5   2     2116.31     2192.12     95.36 o
   4   5   2      173.86      169.59     19.96 o
   5   5   2      174.04      115.14     23.34 o
   6   5   2      215.74      199.55     36.49 o
   7   5   2      652.34      589.11     53.80 o
   8   5   2      660.05      668.37     39.41 o
   9   5   2       52.46      128.96     58.46 o
  10   5   2      455.21      436.89    115.32 o
  11   5   2        6.49       -8.10     14.39 o
  12   5   2     2884.36     2978.76     93.34 o
  13   5   2      511.71      528.30     73.18 o
  14   5   2       22.70       -2.51     36.73 o
  15   5   2       16.45      175.01     66.65 o
  16   5   2        0.09      145.56     58.41 o
  17   5   2      523.67      273.94     89.71 o
  18   5   2      720.47      907.37     94.43 o
   0   6   2     1282.27     1241.88     71.77 o
   1   6   2        3.96       33.84     26.17 o
   2   6   2      421.67      477.44     34.47 o
   3   6   2        0.11       -4.03     22.57 o
   4   6   2     1627.87     1460.47     79.83 o
   5   6   2      160.84      117.79     27.38 o
   6   6   2       31.23       14.12     42.91 o
   7   6   2       41.53      109.69     57.86 o
   8   6   2     1063.47      973.59    140.72 o
   9   6   2      147.21      140.91     46.85 o
  10   6   2      230.30      144.23     81.04 o
  11   6   2      192.69      216.02     92.74 o
  12   6   2      299.29      292.67     54.97 o
  13   6   2     1412.92     1465.24    190.52 o
  14   6   2      120.66      106.44    100.60 o
  15   6   2       32.27       38.45     60.85 o
  16   6   2      114.99      169.27     78.47 o
  17   6   2       82.20       23.07    172.98 o
   1   7   2      536.03      604.02     37.37 o
   2   7   2      338.28      414.23     32.69 o
   3   7   2       23.65        4.99     25.38 o
   4   7   2       46.56       49.30     26.00 o
   5   7   2       36.85      -21.24     33.72 o
   6   7   2      340.49      547.66    108.26 o
   7   7   2      148.10       29.76     52.71 o
   8   7   2       75.34      165.11     57.31 o
   9   7   2      208.07      223.27     90.12 o
  10   7   2       10.61      -79.78     53.19 o
  11   7   2      446.70      443.04     67.67 o
  12   7   2       39.32      -33.13     62.57 o
  13   7   2      109.72      369.16     63.15 o
  14   7   2       87.62      103.97     65.02 o
  15   7   2        0.09       68.47    140.72 o
   0   8   2      243.77      213.30     48.38 o
   1   8   2      180.04      195.04     32.57 o
   2   8   2       46.04        3.56     34.07 o
   3   8   2      389.91      342.46     52.22 o
   4   8   2      582.07      518.83     77.82 o
   5   8   2      917.31      744.04     74.19 o
   6   8   2       44.78      135.10     59.87 o
   7   8   2      153.89       -7.98     58.83 o
   8   8   2      241.23      231.40     80.24 o
   9   8   2      753.98      681.19     86.74 o
  10   8   2      277.06      259.47     79.03 o
  11   8   2       29.30      -66.71     60.79 o
  12   8   2      482.80      638.82     98.64 o
   1   9   2       41.87      176.88     72.78 o
   2   9   2        3.53       82.38     38.28 o
   3   9   2      136.23      185.49     48.33 o
   4   9   2        7.47       79.52     52.53 o
   5   9   2       14.05       -4.04     48.53 o
   6   9   2       85.84     -121.36    111.28 o
   7   9   2      137.18      -14.57     63.89 o
   2   1   3     2524.83     2419.88     37.50 o
   4   1   3     6192.43     5690.81     93.91 o
   5   1   3      123.45      109.52     12.10 o
   6   1   3     1222.77     1375.16     32.62 o
   7   1   3     2385.65     2491.98    107.66 o
   8   1   3     1809.26     2049.90     62.91 o
   9   1   3     3594.87     3838.56     67.69 o
  10   1   3        6.72       -3.26     20.20 o
  11   1   3     1324.36     1455.31     33.78 o
  12   1   3      318.70      322.13     19.76 o
  13   1   3        0.63       29.23     18.14 o
  14   1   3     3683.24     3672.76     91.01 o
  15   1   3     1333.15     1419.64     70.36 o
  16   1   3      454.20      383.92     51.58 o
  17   1   3      318.70      255.77     68.75 o
  18   1   3        0.26      -83.31     55.54 o
  19   1   3       34.58       -7.49     54.94 o
  20   1   3      274.87      192.45     66.52 o
  21   1   3        1.13      155.64     65.29 o
   0   2   3    62639.12    57947.62   1100.75 o
   1   2   3      988.22      925.41     83.26 o
   2   2   3    36545.30    33955.47    889.68 o
   3   2   3    13968.72    12745.81    308.05 o
   4   2   3      678.52      725.75     29.43 o
   5   2   3      272.73      377.29     59.67 o
   6   2   3      387.29      409.14     35.28 o
   7   2   3       14.57      -10.42     22.18 o
   8   2   3     2551.30     2308.48     70.16 o
   9   2   3     2349.02     2474.14     65.25 o
  10   2   3      158.07      160.75     46.17 o
  11   2   3        0.57       20.95     44.35 o
  12   2   3      967.15      944.50     48.17 o
  13   2   3      153.90      100.19     66.33 o
  14   2   3      459.02      323.03     52.86 o
  15   2   3     4272.75     4313.41    158.46 o
  16   2   3     1130.08     1290.86     77.77 o
  17   2   3      169.78      126.51     70.56 o
  18   2   3       92.52       74.59     57.02 o
  19   2   3      426.00      565.26     64.26 o
  20   2   3      440.33      516.47    161.89 o
  21   2   3       64.54     -111.15     78.63 o
   1   3   3     1628.25     1648.59     35.93 o
   2   3   3     3759.68     3623.76     75.09 o
   3   3   3       88.07       94.31      8.18 o
   4   3   3     1122.68     1156.19     29.35 o
   5   3   3       12.78       33.70     32.26 o
   6   3   3      342.43      322.97     17.28 o
   7   3   3      959.64     1195.59     34.21 o
   8   3   3       13.93       33.74     43.95 o
   9   3   3     1279.18     1383.45     42.74 o
  10   3   3     1223.25     1251.41     35.54 o
  11   3   3     1716.84     1719.36     56.85 o
  12   3   3     1695.34     1636.87     82.46 o
  13   3   3      205.71      210.01     49.72 o
  14   3   3      886.93      900.49     68.70 o
  15   3   3        0.51       67.80     44.36 o
  16   3   3      943.48     1045.92     73.83 o
  17   3   3      829.24      785.38     73.37 o
  18   3   3     2136.97     2253.69    112.40 o
  19   3   3      109.17      199.02    126.61 o
  20   3   3      298.89      306.41     74.79 o
   0   4   3      800.72      944.71     42.74 o
   1   4   3     3249.74     3304.48    117.33 o
   2   4   3     9173.14     9154.56    152.74 o
   3   4   3        0.33        8.85     13.72 o
   4   4   3      855.08      770.66     35.71 o
   5   4   3      337.44      450.50     22.05 o
   6   4   3      624.69      611.63     52.62 o
   7   4   3        1.45       38.87     23.99 o
   8   4   3      102.62       88.38     46.57 o
   9   4   3      998.79     1110.27     31.27 o
  10   4   3       78.19      129.98     30.04 o
  11   4   3      210.46      204.45     20.89 o
  12   4   3     1691.58     1690.93     46.66 o
  13   4   3     1478.51     1766.65    165.92 o
  14   4   3        2.42       15.96     34.47 o
  15   4   3     1395.69     1236.59     54.54 o
  16   4   3       41.34       82.30     48.22 o
  17   4   3      876.76      868.45     62.12 o
  18   4   3      191.49      107.43     60.08 o
  19   4   3        6.67      -16.13     54.82 o
   1   5   3     2584.27     2603.22     55.04 o
   2   5   3      214.72      204.04     19.81 o
   3   5   3      130.22      123.92     18.30 o
   4   5   3     2699.56     2862.48     58.69 o
   5   5   3      730.66      753.83     33.26 o
   6   5   3        3.57       -9.81     28.91 o
   7   5   3      341.74      310.17     32.97 o
   8   5   3       58.14        9.38     31.08 o
   9   5   3      325.85      476.48     70.16 o
  10   5   3        6.84       43.12     56.25 o
  11   5   3      168.28      218.60     23.99 o
  12   5   3      223.63      267.13     23.79 o
  13   5   3       89.12       46.00     16.26 o
  14   5   3        8.38       46.35     80.64 o
  15   5   3        9.84      -88.30     58.87 o
  16   5   3       20.14      204.80     62.82 o
  17   5   3       19.37        3.23     60.08 o
  18   5   3       69.08      122.73     69.66 o
   0   6   3     3529.60     3793.77    109.67 o
   1   6   3     3178.31     3162.97    142.94 o
   2   6   3      235.22      304.98     30.64 o
   3   6   3      389.39      400.22     26.76 o
   4   6   3     3271.09     3235.71     73.89 o
   5   6   3      113.37      113.16     31.37 o
   6   6   3      161.35      112.29     52.22 o
   7   6   3      100.46      139.46     45.41 o
   8   6   3       74.49       99.67     60.08 o
   9   6   3      136.17       13.30     46.85 o
  10   6   3       34.13      -21.87     72.58 o
  11   6   3      533.15      629.53     76.00 o
  12   6   3     1637.98     1549.32    199.99 o
  13   6   3      318.28      439.01     71.42 o
  14   6   3      384.27      487.18     78.99 o
  15   6   3       26.20     -119.62     86.69 o
  16   6   3      635.69      716.54    147.98 o
  17   6   3        0.10        0.00     71.56 o
   1   7   3       77.81      110.04     30.93 o
   2   7   3     1576.24     1605.43     53.67 o
   3   7   3      264.29      284.67     40.72 o
   4   7   3      394.69      337.55     28.82 o
   5   7   3     3084.53     2935.75     94.00 o
   6   7   3     1294.29     1230.64     73.58 o
   7   7   3      816.23      842.45     82.66 o
   8   7   3      825.53      983.09    107.25 o
   9   7   3       15.98      -82.11     54.74 o
  10   7   3      267.08      350.66     63.66 o
  11   7   3      643.98      765.82     76.79 o
  12   7   3      140.68      105.55     60.74 o
  13   7   3      118.92       74.19     58.55 o
  14   7   3       91.89       95.67     65.39 o
   0   8   3     1974.13     1925.31     83.46 o
   1   8   3      222.76      193.63     30.03 o
   2   8   3        3.17       -9.79     29.32 o
   3   8   3      925.17      999.64     60.49 o
   4   8   3      181.37      123.68     35.47 o
   5   8   3      151.58      172.48     52.50 o
   6   8   3       76.69      154.24    127.01 o
   7   8   3     1472.62     1746.09    135.48 o
   8   8   3      889.23      857.06     79.91 o
   9   8   3      483.91      494.33     68.25 o
  10   8   3      273.79      133.96     64.31 o
  11   8   3      739.73      884.95     89.09 o
  12   8   3        0.20     -157.67    153.42 o
   1   9   3      291.89      271.17     58.81 o
   2   9   3      220.27      216.03     83.06 o
   3   9   3       26.47       54.36     74.19 o
   4   9   3       80.62       -4.85     46.47 o
   5   9   3      148.57      177.20     61.77 o
   6   9   3      240.25      244.38     73.18 o
   7   9   3       22.98      188.81     69.84 o
   2   0   4    26747.79    24162.95    473.77 o
   3   0   4    15662.08    14433.58    259.26 o
   4   0   4    41417.08    37557.46    885.84 o
   5   0   4      234.60      141.12     19.76 o
   6   0   4     6652.17     6688.79    155.64 o
   7   0   4    22064.46    21758.23    449.58 o
   8   0   4     3316.71     3368.39     95.96 o
   9   0   4     6390.60     6360.58    141.93 o
  10   0   4      755.80      883.02     41.53 o
  11   0   4     3127.50     2892.60     81.85 o
  12   0   4     1088.30     1077.77     58.46 o
  13   0   4     1192.28     1323.73     69.35 o
  14   0   4      990.45      917.29     57.66 o
  15   0   4      101.53      129.03     35.89 o
  16   0   4      158.23      116.53     35.48 o
  17   0   4       21.84       48.79     44.35 o
  18   0   4      121.46      -20.16     76.61 o
  19   0   4      371.65      289.50     88.71 o
  20   0   4      272.07      161.28     91.93 o
  21   0   4      361.74      350.79    111.69 o
   1   1   4     4267.77     3867.38     60.72 o
   2   1   4    50730.48    47808.27    553.20 o
   3   1   4      456.17      715.16     30.64 o
   4   1   4    18489.27    18332.17    222.54 o
   5   1   4     2132.26     2103.80     60.88 o
   6   1   4     5046.17     5028.16     88.21 o
   7   1   4     2821.90     2821.99     70.76 o
   8   1   4      430.89      460.52     64.11 o
   9   1   4     5086.44     5216.56    151.00 o
  10   1   4      563.53      700.82     65.52 o
  11   1   4      662.33      656.74     28.82 o
  12   1   4     3118.15     2895.64     64.51 o
  13   1   4     2279.58     2223.90     55.38 o
  14   1   4       44.32       75.95     22.18 o
  15   1   4      182.55      187.24     42.54 o
  16   1   4     1554.61     1361.75     62.96 o
  17   1   4      571.44      607.68     54.74 o
  18   1   4      101.36      -19.81     68.55 o
  19   1   4       24.60       26.45     94.55 o
  20   1   4       53.33       88.54     62.58 o
  21   1   4      247.36      212.80     66.50 o
   0   2   4     6936.31     7600.84    210.47 o
   1   2   4     2582.00     2314.19     42.60 o
   2   2   4    11486.27    10660.38    138.21 o
   3   2   4    20135.59    19349.20    250.39 o
   4   2   4      759.14      793.84     25.84 o
   5   2   4      968.51     1022.90     27.09 o
   6   2   4       78.37      114.57     21.35 o
   7   2   4     2370.06     2591.36     58.48 o
   8   2   4     2086.04     2116.52     52.42 o
   9   2   4      169.80      233.49     22.58 o
  10   2   4       45.16       61.89     24.40 o
  11   2   4     3694.50     3939.21     81.45 o
  12   2   4      847.26      884.48     43.97 o
  13   2   4      353.77      375.63     48.34 o
  14   2   4       66.83      105.34     66.73 o
  15   2   4      277.90      224.30     84.87 o
  16   2   4     1570.84     1635.86    160.88 o
  17   2   4      531.58      502.49     73.79 o
  18   2   4        2.15      -23.30     52.71 o
  19   2   4      280.87      195.33     68.75 o
  20   2   4        8.53      -94.74     63.16 o
  21   2   4      160.22      105.09     64.39 o
   1   3   4    10376.20    10264.19    136.42 o
   2   3   4      422.07      493.63     22.92 o
   3   3   4      409.93      386.20     72.58 o
   4   3   4     1199.64     1331.01     31.10 o
   5   3   4       27.02       71.38     16.11 o
   6   3   4        1.00      -11.86     23.12 o
   7   3   4        6.76       -5.38     18.03 o
   8   3   4       28.77       42.94     17.94 o
   9   3   4       93.09       94.19     20.43 o
  10   3   4     1962.10     2014.04     49.21 o
  11   3   4      913.81      839.61     50.80 o
  12   3   4       80.11       21.45     23.99 o
  13   3   4       11.16       29.37     34.97 o
  14   3   4       86.50       65.40     51.52 o
  15   3   4      520.96      502.48     57.32 o
  16   3   4       16.05       22.44     48.05 o
  17   3   4      118.69       46.62     70.56 o
  18   3   4      537.86      537.45     90.32 o
  19   3   4      443.37      383.83     68.22 o
  20   3   4       54.50      143.65     71.98 o
   0   4   4     8895.54     9230.20    183.06 o
   1   4   4      123.58      142.65     21.07 o
   2   4   4     2568.79     2622.69     62.49 o
   3   4   4      897.14      942.82     28.15 o
   4   4   4     6391.39     6413.32     99.99 o
   5   4   4        1.43        4.09     20.10 o
   6   4   4      138.35      161.38     46.37 o
   7   4   4     1377.65     1478.15     58.87 o
   8   4   4     3310.86     3330.55     69.74 o
   9   4   4        0.39       64.11     11.34 o
  10   4   4      487.07      490.39     29.23 o
  11   4   4     3361.74     3401.56     69.36 o
  12   4   4       47.01       11.74     22.26 o
  13   4   4       89.04       97.41     35.07 o
  14   4   4      482.41      488.76     56.45 o
  15   4   4        0.87      -45.69     42.54 o
  16   4   4       41.28        6.87     34.96 o
  17   4   4      122.20      182.70     52.34 o
  18   4   4      106.81      126.33     46.85 o
  19   4   4      288.47      250.84     58.44 o
   1   5   4     4450.74     4481.11    110.48 o
   2   5   4      279.01      238.14     54.63 o
   3   5   4      404.06      451.05     22.65 o
   4   5   4      101.76      149.13     27.04 o
   5   5   4      259.72      248.95     27.62 o
   6   5   4     1104.73     1153.89     44.25 o
   7   5   4     1370.76     1350.22     50.96 o
   8   5   4      117.48      187.49     40.52 o
   9   5   4     4729.82     4742.48    329.82 o
  10   5   4      412.06      447.16     31.17 o
  11   5   4        0.06       33.41     14.97 o
  12   5   4      196.30      214.89     30.61 o
  13   5   4     2025.20     2143.68     70.36 o
  14   5   4       30.36       11.32     34.33 o
  15   5   4      219.04      139.02     64.31 o
  16   5   4      513.37      352.97     63.81 o
  17   5   4      657.04      680.44     76.06 o
  18   5   4     1166.05      978.25    167.53 o
   0   6   4     1948.78     1880.96     71.77 o
   1   6   4      790.02      703.92     52.01 o
   2   6   4      451.79      473.37     58.46 o
   3   6   4      536.36      558.88     40.12 o
   4   6   4     2063.77     2104.55    114.31 o
   5   6   4      490.78      472.84     44.55 o
   6   6   4      114.92      131.14     47.42 o
   7   6   4      631.06      583.26     63.25 o
   8   6   4       11.11      140.97     46.57 o
   9   6   4       88.47       48.62     72.78 o
  10   6   4      599.94      610.88     47.43 o
  11   6   4      256.55      361.84     72.78 o
  12   6   4       14.25      -88.44     58.96 o
  13   6   4       12.75       58.88     26.21 o
  14   6   4       30.42      -10.56     60.68 o
  15   6   4     1475.69     1711.15    111.30 o
  16   6   4       68.26        2.18     62.09 o
   1   7   4        7.72       83.14     26.85 o
   2   7   4       34.28       83.55     27.78 o
   3   7   4        6.25        9.14     22.90 o
   4   7   4      693.37      687.39     33.06 o
   5   7   4      480.07      479.82     45.80 o
   6   7   4       50.58      -21.11     46.64 o
   7   7   4      538.58      800.37     66.98 o
   8   7   4      176.20      206.81     58.50 o
   9   7   4      491.15      376.59     71.75 o
  10   7   4       75.23      126.92     68.21 o
  11   7   4      710.10      874.77     88.52 o
  12   7   4        1.59       15.32     59.97 o
  13   7   4       21.94      150.58    147.17 o
  14   7   4      425.72      449.89    157.05 o
   0   8   4      782.91      684.24     56.45 o
   1   8   4      237.35      182.38     31.58 o
   2   8   4      244.31      251.65     35.26 o
   3   8   4        6.79        0.00     37.06 o
   4   8   4        1.21       -6.44     36.49 o
   5   8   4      241.30      241.26     58.06 o
   6   8   4     1256.19     1313.89     87.17 o
   7   8   4      126.03      296.98     70.53 o
   8   8   4       20.97       20.90     55.39 o
   9   8   4      149.33        9.77     64.31 o
  10   8   4      244.38      134.48     66.93 o
  11   8   4        1.42       41.68     67.11 o
   1   9   4       20.88       31.37     62.50 o
   2   9   4      181.24      107.12     48.10 o
   3   9   4       45.40      -88.65     59.10 o
   4   9   4       10.72      -47.74     58.26 o
   5   9   4       14.77       43.44     55.54 o
   6   9   4      204.80      160.91     64.71 o
   7   9   4       55.66       78.03     61.27 o
   1   1   5    52666.84    48516.05    672.55 o
   2   1   5     4710.06     4758.09     65.52 o
   3   1   5     5263.20     5582.49     63.47 o
   4   1   5    16777.90    15828.56    203.35 o
   5   1   5     1008.06     1178.40     23.41 o
   6   1   5     5432.99     5128.72     82.41 o
   7   1   5     5088.86     4905.55     94.37 o
   8   1   5     1787.65     2132.50    119.95 o
   9   1   5    14571.26    15105.79    237.07 o
  10   1   5      308.09      407.53     34.27 o
  11   1   5       30.02       10.21     36.29 o
  12   1   5     1216.61     1219.70     46.73 o
  13   1   5       22.43       15.99     38.10 o
  14   1   5     3013.55     2858.58     66.68 o
  15   1   5     1057.49     1102.07    101.61 o
  16   1   5     7237.96     6893.63    159.02 o
  17   1   5     1047.33     1007.41     71.17 o
  18   1   5        0.54      -27.75     66.73 o
  19   1   5      138.88      189.17     58.88 o
  20   1   5        9.43       69.96     88.50 o
  21   1   5      171.37      125.63     92.74 o
   0   2   5   117816.20   113089.72   2135.38 o
   1   2   5      108.09      221.85     48.38 o
   2   2   5     1300.98     1256.41     28.00 o
   3   2   5     2458.97     2542.16     44.65 o
   4   2   5     5763.49     5425.56     72.70 o
   5   2   5      851.70      955.33     21.60 o
   6   2   5      355.25      359.84     28.08 o
   7   2   5     2125.74     2252.85     78.83 o
   8   2   5       21.97      -26.65     20.06 o
   9   2   5       11.86       21.72     19.35 o
  10   2   5      449.57      412.90     30.93 o
  11   2   5     2629.94     2744.60     75.26 o
  12   2   5     1087.48     1049.23     47.99 o
  13   2   5     1006.61     1075.37    192.93 o
  14   2   5      721.07      909.38    111.69 o
  15   2   5     3997.93     4101.83    126.20 o
  16   2   5        1.89      -25.33     34.70 o
  17   2   5       42.01       52.02     45.47 o
  18   2   5      655.69      635.57     99.79 o
  19   2   5     1552.74     1797.33    193.94 o
  20   2   5      465.23      525.80     81.25 o
  21   2   5       31.61      205.70     76.41 o
   1   3   5       30.55      129.03     15.59 o
   2   3   5     6747.97     6790.19    110.27 o
   3   3   5       34.20       22.54     21.00 o
   4   3   5     1215.30     1230.80     29.03 o
   5   3   5     1388.25     1465.07     46.62 o
   6   3   5      418.75      446.35     30.64 o
   7   3   5      369.90      541.11     81.85 o
   8   3   5     2003.06     2409.16     50.78 o
   9   3   5      207.29      253.05     21.11 o
  10   3   5       45.55       54.59     20.13 o
  11   3   5     2751.18     2838.80     61.31 o
  12   3   5      908.00      834.79     41.48 o
  13   3   5     2876.72     3083.94    220.35 o
  14   3   5        1.57      -54.01     42.02 o
  15   3   5        2.07       -0.89     49.83 o
  16   3   5      687.12      745.09     68.42 o
  17   3   5      415.18      444.23     60.44 o
  18   3   5      173.43      190.39    144.95 o
  19   3   5       51.27       18.27    110.48 o
  20   3   5      130.96      155.88     68.99 o
   0   4   5      633.83      766.50     45.56 o
   1   4   5      921.93      990.55     26.69 o
   2   4   5       84.60      127.44     24.39 o
   3   4   5      242.70      242.73     17.71 o
   4   4   5      941.46      915.25     28.36 o
   5   4   5        3.55      106.00     19.81 o
   6   4   5       33.32       42.60     23.42 o
   7   4   5        1.12        6.03     30.04 o
   8   4   5     3067.74     3104.12     67.35 o
   9   4   5        0.04       36.29     21.05 o
  10   4   5      165.93      199.26     44.15 o
  11   4   5        0.21       -1.33     16.13 o
  12   4   5        6.55       18.54     58.26 o
  13   4   5        2.90      -48.24     32.16 o
  14   4   5        0.89      -36.09     33.78 o
  15   4   5       20.72      -35.73     34.04 o
  16   4   5      496.32      391.02     55.96 o
  17   4   5      361.46      344.89     48.18 o
  18   4   5      275.56      264.60     60.28 o
  19   4   5       16.07       73.92     55.54 o
   1   5   5      977.50     1118.18     40.41 o
   2   5   5      629.74      628.55     31.37 o
   3   5   5        0.10       38.78     17.67 o
   4   5   5      689.32      700.64     69.96 o
   5   5   5       20.09        1.26     18.08 o
   6   5   5      816.40      816.58     37.19 o
   7   5   5     1896.03     1972.80    102.01 o
   8   5   5       79.62       31.85     25.19 o
   9   5   5      201.31      159.58     35.55 o
  10   5   5     1924.19     2075.98     61.01 o
  11   5   5      105.61      117.39     38.71 o
  12   5   5      816.47      836.59     43.57 o
  13   5   5      567.00      559.98     44.55 o
  14   5   5       29.34       77.03     72.58 o
  15   5   5      156.62      196.76     56.46 o
  16   5   5      211.01      195.94    108.06 o
  17   5   5       61.33       58.05     90.72 o
  18   5   5      134.99      110.68     63.01 o
   0   6   5       26.95      -12.10     32.26 o
   1   6   5      656.84      620.10     60.08 o
   2   6   5       96.83       90.25     19.96 o
   3   6   5     2762.00     2679.49    210.88 o
   4   6   5        5.28       75.00     34.44 o
   5   6   5      111.02      148.78     28.74 o
   6   6   5      130.55      151.48     52.34 o
   7   6   5     1562.71     1518.55     99.19 o
   8   6   5        4.95       72.35     48.47 o
   9   6   5      160.68      185.59     64.92 o
  10   6   5      542.75      445.96     84.87 o
  11   6   5      387.96      397.54     68.95 o
  12   6   5      465.36      494.34     62.32 o
  13   6   5        0.18      -21.27     74.59 o
  14   6   5        6.63      -80.04     53.36 o
  15   6   5       31.73      -18.36     58.15 o
  16   6   5      142.16      179.13     75.80 o
   1   7   5      973.11      960.08     57.26 o
   2   7   5        4.72       56.41     68.55 o
   3   7   5      738.04      727.65     36.09 o
   4   7   5      249.89      196.69     33.60 o
   5   7   5     2509.42     2590.16     86.97 o
   6   7   5      290.11      188.45     58.46 o
   7   7   5      161.27      202.55     58.23 o
   8   7   5       51.84       30.20     48.33 o
   9   7   5     1114.66     1412.64    290.71 o
  10   7   5       87.77       76.44     67.72 o
  11   7   5      112.50      118.28     62.24 o
  12   7   5      138.58       21.09     60.68 o
  13   7   5     1062.96     1149.45    129.43 o
  14   7   5       29.24       43.37     69.46 o
   0   8   5       68.04       80.24     39.92 o
   1   8   5       91.37       86.04     36.49 o
   2   8   5      136.50      106.13     44.35 o
   3   8   5      408.95      418.66     43.04 o
   4   8   5      347.67      375.10     60.28 o
   5   8   5     1112.46     1139.31     76.21 o
   6   8   5     1280.59     1418.81    263.70 o
   7   8   5     1293.45     1428.30    215.92 o
   8   8   5      236.33      312.08     64.51 o
   9   8   5        2.75       58.87     59.77 o
  10   8   5        7.72      -12.98    140.72 o
  11   8   5      403.74      501.50    113.70 o
   1   9   5      675.66      599.00     89.11 o
   2   9   5      137.73      249.36     95.56 o
   3   9   5       38.68       83.56     51.13 o
   4   9   5      105.94      202.90     54.53 o
   5   9   5      325.99      574.95    110.88 o
   6   9   5      342.26      157.95     63.26 o
   7   9   5      117.62      204.25     56.25 o
   0   0   6    11074.86    10634.17    392.72 o
   1   0   6    13349.83    12095.39    195.56 o
   2   0   6      141.78      164.51     11.29 o
   3   0   6     2528.52     2651.89     52.42 o
   4   0   6     5123.96     5378.77     93.14 o
   5   0   6     5425.59     5547.72    113.70 o
   6   0   6      944.87     1003.98     36.29 o
   7   0   6     1044.14      976.16     31.85 o
   8   0   6     3312.85     3244.20     93.95 o
   9   0   6      498.09      460.46     27.42 o
  10   0   6     8962.43     9488.25    197.97 o
  11   0   6     4354.38     4228.02    115.72 o
  12   0   6       73.24      100.80     28.22 o
  13   0   6      941.45      999.95     60.08 o
  14   0   6     1133.29     1102.77     58.87 o
  15   0   6     6902.46     6877.09    189.51 o
  16   0   6        6.95      -20.16     48.79 o
  17   0   6      544.92      540.30     58.87 o
  18   0   6       26.16       16.13     76.21 o
  19   0   6      131.12      283.05     81.04 o
  20   0   6      563.82      482.64     97.58 o
  21   0   6      559.26      476.99    108.06 o
   1   1   6    27657.51    26217.10    254.72 o
   2   1   6     1864.60     1850.75     27.09 o
   3   1   6    15470.78    13418.75    154.23 o
   4   1   6      551.39      575.92     21.37 o
   5   1   6    29226.05    27487.11    397.27 o
   6   1   6     1331.62     1662.57     66.73 o
   7   1   6        9.13       37.36     28.02 o
   8   1   6     1147.76     1239.86     38.10 o
   9   1   6     1714.68     1532.38     38.77 o
  10   1   6       13.35       21.25     58.46 o
  11   1   6       31.53       23.72     23.12 o
  12   1   6        0.38       21.20     22.97 o
  13   1   6      149.99      212.29     37.73 o
  14   1   6      356.26      327.68     40.19 o
  15   1   6      327.22      310.48     23.99 o
  16   1   6       37.27       -3.80     39.96 o
  17   1   6      758.54      702.80     53.16 o
  18   1   6      105.85       57.68     52.82 o
  19   1   6      455.66      435.25     59.85 o
  20   1   6       53.66      -75.24     64.10 o
  21   1   6      406.75      299.02     82.15 o
   0   2   6     4956.67     5021.94     89.92 o
   1   2   6     1240.71     1116.49     30.55 o
   2   2   6     1398.46     1315.83     37.09 o
   3   2   6     9396.85     8911.56    100.71 o
   4   2   6    11169.22    10625.64    144.63 o
   5   2   6      709.93      620.24     18.88 o
   6   2   6      680.57      866.84     33.16 o
   7   2   6     1540.40     1737.89     45.36 o
   8   2   6      186.20      146.46     20.36 o
   9   2   6      563.13      633.47     27.22 o
  10   2   6      515.43      562.43     43.34 o
  11   2   6     2203.73     2508.60    145.96 o
  12   2   6       40.38       38.29     42.14 o
  13   2   6      949.05      935.11     46.58 o
  14   2   6      120.85      124.00     41.20 o
  15   2   6     1411.28     1323.38     94.75 o
  16   2   6       15.08       27.38     50.96 o
  17   2   6       78.47      -48.60     62.30 o
  18   2   6       57.26      122.30     55.97 o
  19   2   6      417.66      414.68     62.71 o
  20   2   6        4.02      -44.15     55.04 o
  21   2   6       31.53       31.81     74.39 o
   1   3   6       71.63       74.68     23.99 o
   2   3   6      143.40      131.93     15.84 o
   3   3   6     3404.83     3521.16     59.85 o
   4   3   6       18.12       65.76     15.20 o
   5   3   6     2662.25     2551.21     80.24 o
   6   3   6     6105.79     6633.44    123.78 o
   7   3   6      229.11      218.68     28.63 o
   8   3   6      178.53      197.49     24.39 o
   9   3   6      855.14      744.01     26.19 o
  10   3   6     1150.26     1153.06     32.67 o
  11   3   6        6.03       30.26     21.24 o
  12   3   6       11.62      -22.49     39.72 o
  13   3   6       16.13       77.03     51.23 o
  14   3   6        0.01      -41.07     34.78 o
  15   3   6      693.18      755.04     70.05 o
  16   3   6      293.54      215.33     49.86 o
  17   3   6      272.97      461.88     80.44 o
  18   3   6       73.82       69.57     67.61 o
  19   3   6      309.03      416.73     84.47 o
  20   3   6       37.12      -54.53     74.60 o
   0   4   6     4600.71     4703.00    130.64 o
   1   4   6      832.64      738.05     30.32 o
   2   4   6      117.90      164.59     32.46 o
   3   4   6    11345.99    11372.91    175.42 o
   4   4   6     1349.87     1419.97     45.36 o
   5   4   6       15.08       -1.60     18.54 o
   6   4   6     1071.35     1253.32     38.82 o
   7   4   6      880.64      842.96     29.90 o
   8   4   6      413.31      513.74     28.83 o
   9   4   6      218.99      224.19     28.63 o
  10   4   6      418.46      424.65     47.58 o
  11   4   6      570.41      514.16     33.03 o
  12   4   6     2356.40     2462.38     70.44 o
  13   4   6        6.98       35.54     58.46 o
  14   4   6      147.25      141.80     37.07 o
  15   4   6      778.24      869.44     49.42 o
  16   4   6       84.25       94.24     50.00 o
  17   4   6       75.76       20.14     78.42 o
  18   4   6        0.83      -77.28     52.69 o
  19   4   6      893.12      837.15     71.57 o
   1   5   6      119.55      101.45     36.49 o
   2   5   6     2089.68     2079.62     63.71 o
   3   5   6     3234.90     3261.09     82.86 o
   4   5   6      135.60      127.39     22.18 o
   5   5   6      180.33      202.50     78.63 o
   6   5   6      439.26      432.86     28.79 o
   7   5   6       22.49      -12.10     40.52 o
   8   5   6      294.12      430.35     39.08 o
   9   5   6      678.09      683.42     46.17 o
  10   5   6      751.69      836.03     39.69 o
  11   5   6     3427.16     3541.42    105.36 o
  12   5   6      985.49     1108.72     49.30 o
  13   5   6     2109.09     2112.20     69.06 o
  14   5   6       61.20       84.77     64.51 o
  15   5   6      689.22      822.57    150.19 o
  16   5   6     1534.26     1457.98     94.23 o
  17   5   6     1148.49     1166.22     91.78 o
  18   5   6      321.00      183.81    144.95 o
   0   6   6     1945.60     2107.56     87.50 o
   1   6   6     1723.19     1673.07     49.57 o
   2   6   6      406.54      406.48     34.25 o
   3   6   6      385.46      439.18     25.48 o
   4   6   6      267.04      313.32     39.37 o
   5   6   6     1122.21     1085.79    112.70 o
   6   6   6       46.10      -29.63     34.07 o
   7   6   6     1600.13     1579.24    103.42 o
   8   6   6      366.70      493.28     94.35 o
   9   6   6      410.37      410.63     48.53 o
  10   6   6      112.27       58.54     44.15 o
  11   6   6        4.26       14.08     38.04 o
  12   6   6      418.88      482.80     65.09 o
  13   6   6      218.97      205.49     46.37 o
  14   6   6      150.70      171.45     61.87 o
  15   6   6      184.39       95.31     77.01 o
  16   6   6      536.53      564.70    115.72 o
   1   7   6       35.26       40.65     82.66 o
   2   7   6      146.08      160.12     36.69 o
   3   7   6      574.13      498.31     31.37 o
   4   7   6     1467.88     1438.06     81.85 o
   5   7   6      272.91      316.09     69.96 o
   6   7   6       20.15       82.34     54.33 o
   7   7   6      153.19      193.95     70.76 o
   8   7   6     1238.15     1215.48    108.66 o
   9   7   6     1759.92     1883.76     97.36 o
  10   7   6        0.78      -74.75     49.83 o
  11   7   6        0.02       24.37     54.45 o
  12   7   6      205.63      215.70     66.13 o
  13   7   6      664.82      543.03     74.63 o
  14   7   6      112.62      259.95     73.84 o
   0   8   6     1406.19     1651.53     97.98 o
   1   8   6        0.01      -51.87     35.68 o
   2   8   6      223.56      183.42     42.94 o
   3   8   6      190.57      217.46     40.79 o
   4   8   6        7.70        3.53     45.74 o
   5   8   6      343.50      352.31     52.22 o
   6   8   6      302.34      364.69    127.61 o
   7   8   6      656.49      595.16     70.04 o
   8   8   6      164.05       50.79     65.58 o
   9   8   6      417.27      654.68     85.59 o
  10   8   6      314.30      233.79     97.58 o
  11   8   6        1.42       -1.02     86.69 o
   1   9   6      239.17      407.73     55.08 o
   2   9   6        6.15      296.72    189.31 o
   3   9   6      159.95      179.12     57.21 o
   4   9   6       41.27       88.99     61.05 o
   5   9   6       43.86       80.38     51.96 o
   6   9   6      139.60      112.75     63.63 o
   7   9   6       51.41       22.99     68.09 o
   1   1   7     3698.03     3939.88     39.49 o
   2   1   7     1300.32     1310.91     46.17 o
   3   1   7     5026.26     4521.96     50.37 o
   4   1   7    24566.41    22963.60    243.90 o
   5   1   7    23317.37    21247.80    266.60 o
   6   1   7      227.46      233.78     12.88 o
   7   1   7    10148.08     9785.69    150.23 o
   8   1   7      167.67      300.25     22.17 o
   9   1   7      543.41      496.14     30.58 o
  10   1   7       48.85       81.15     38.10 o
  11   1   7       27.97       74.87     22.17 o
  12   1   7     1841.06     1651.31     52.12 o
  13   1   7      346.33      314.18    106.45 o
  14   1   7        1.50       33.67     26.77 o
  15   1   7      269.79      280.13     46.28 o
  16   1   7     3994.00     3552.11    207.65 o
  17   1   7       53.78      -11.34     36.71 o
  18   1   7       32.62       63.19     70.36 o
  19   1   7       75.86       98.59     61.12 o
  20   1   7       25.45       29.44     92.54 o
  21   1   7      254.38      281.90     79.73 o
   0   2   7    62632.83    62179.67    855.20 o
   1   2   7    12381.12    11182.93    135.52 o
   2   2   7      553.98      522.05     22.98 o
   3   2   7     1829.67     1805.73     75.80 o
   4   2   7     3286.49     3221.17     50.24 o
   5   2   7    12802.47    12225.76    167.86 o
   6   2   7      561.30      658.05     26.01 o
   7   2   7     3125.04     3163.93     56.57 o
   8   2   7     1048.63     1177.29     29.10 o
   9   2   7       59.56       40.32     21.24 o
  10   2   7      725.75      835.46     56.45 o
  11   2   7     3121.31     3191.67     68.31 o
  12   2   7      127.50       83.07     29.74 o
  13   2   7        4.27       18.22     35.71 o
  14   2   7       50.80      115.07     70.16 o
  15   2   7      699.23      662.36     55.33 o
  16   2   7      635.04      594.72     63.41 o
  17   2   7       82.98      -25.11     56.45 o
  18   2   7      136.39       89.34     61.38 o
  19   2   7      152.16      315.41    167.33 o
  20   2   7        7.40       19.15     59.99 o
   1   3   7      601.56      568.43     20.26 o
   2   3   7     1659.32     1796.72     34.21 o
   3   3   7       40.23       66.83     12.59 o
   4   3   7       33.20       48.79     14.54 o
   5   3   7        1.81       36.87     26.01 o
   6   3   7     1056.36     1143.80     66.53 o
   7   3   7    10296.48    10546.82    149.48 o
   8   3   7      148.73      120.36     15.59 o
   9   3   7      548.02      566.31     21.84 o
  10   3   7       11.37      -38.83     34.07 o
  11   3   7     1225.23     1233.42     38.55 o
  12   3   7      185.73      199.41     25.77 o
  13   3   7     2489.48     2762.39     76.90 o
  14   3   7       54.12      125.87     56.65 o
  15   3   7       85.71       16.10     92.33 o
  16   3   7        1.48      -79.44     52.96 o
  17   3   7      495.08      625.55     84.47 o
  18   3   7       11.79       56.56     70.56 o
  19   3   7      343.52      482.58     98.38 o
  20   3   7        9.17      -53.79     62.06 o
   0   4   7     2944.07     3353.47     88.30 o
   1   4   7     6038.37     5911.34    106.72 o
   2   4   7      978.99      991.54     33.60 o
   3   4   7     1321.45     1212.23     30.66 o
   4   4   7      304.83      169.77     44.96 o
   5   4   7       15.91       84.55     16.62 o
   6   4   7       81.64       91.19     19.47 o
   7   4   7       18.78      -11.14     25.38 o
   8   4   7      227.38      212.66     24.23 o
   9   4   7       47.79        5.84     24.39 o
  10   4   7      445.66      533.81     74.59 o
  11   4   7      524.73      541.50     49.59 o
  12   4   7      474.47      506.36     40.12 o
  13   4   7      273.14      205.40     52.01 o
  14   4   7      736.43      780.84    124.79 o
  15   4   7      482.50      533.97    100.60 o
  16   4   7       32.93        5.93     42.91 o
  17   4   7        7.29       22.48     68.75 o
  18   4   7        8.88      -60.98     48.61 o
  19   4   7      961.62     1034.66     69.27 o
   1   5   7       11.45      -11.14     25.38 o
   2   5   7       13.96      -40.32     36.29 o
   3   5   7      613.48      669.69     24.96 o
   4   5   7      296.52      280.60     30.00 o
   5   5   7      107.46      115.47     66.33 o
   6   5   7     1499.09     1547.80     51.11 o
   7   5   7      687.53      639.66     36.92 o
   8   5   7     2894.52     2804.49     66.57 o
   9   5   7        7.23        6.07     25.95 o
  10   5   7      157.20      182.21     26.54 o
  11   5   7       30.20       38.50     39.67 o
  12   5   7       44.64      -16.13     28.53 o
  13   5   7      681.90      662.14     38.40 o
  14   5   7      528.48      431.85     65.72 o
  15   5   7      150.37        5.26     90.72 o
  16   5   7      121.95      240.22    129.63 o
  17   5   7       90.94       14.91     58.96 o
  18   5   7       33.88       93.72     69.64 o
   0   6   7      533.08      455.22     51.61 o
   1   6   7       44.33       -8.67     29.20 o
   2   6   7      198.47      160.40     78.83 o
   3   6   7     1989.78     1966.02     86.89 o
   4   6   7      195.69      168.02     46.77 o
   5   6   7      559.26      550.68    113.10 o
   6   6   7        0.26      -87.39     58.26 o
   7   6   7      126.75      185.26     68.75 o
   8   6   7      500.83      471.49     62.70 o
   9   6   7     1324.11     1316.44     53.65 o
  10   6   7     1555.57     1580.76     58.73 o
  11   6   7      185.35      230.12     43.41 o
  12   6   7       27.92        3.38     58.77 o
  13   6   7      148.10      184.53     42.94 o
  14   6   7       31.06       12.66     68.56 o
  15   6   7       18.32       -8.04     70.49 o
  16   6   7      110.52       84.18     62.82 o
   1   7   7     1132.60     1176.09     55.44 o
   2   7   7      270.32      254.79     27.96 o
   3   7   7     2267.97     2215.58     62.96 o
   4   7   7      241.24      336.52     56.05 o
   5   7   7       49.00       95.44     38.30 o
   6   7   7     1018.48     1011.93    145.56 o
   7   7   7       92.74       15.98     45.61 o
   8   7   7       29.11       48.20     65.43 o
   9   7   7     1690.96     1782.36     98.37 o
  10   7   7        7.23       46.21     50.09 o
  11   7   7        0.97      -89.93     59.96 o
  12   7   7       40.02       85.61     75.81 o
  13   7   7      776.79      705.26     81.04 o
  14   7   7       22.14       -9.09     78.63 o
   0   8   7      142.95       88.30     60.88 o
   1   8   7      505.58      449.05     76.41 o
   2   8   7       93.62       72.77     64.71 o
   3   8   7       16.12        6.59     41.23 o
   4   8   7      104.21       42.07     48.38 o
   5   8   7      197.43      235.54     39.29 o
   6   8   7        4.17      210.77     75.00 o
   7   8   7      722.44      839.22     61.79 o
   8   8   7      375.41      318.13     61.67 o
   9   8   7      240.03      169.35     66.52 o
  10   8   7      103.18       46.35     61.98 o
  11   8   7      324.34      250.20     67.53 o
   1   9   7      621.45      476.67     79.63 o
   2   9   7       34.67       19.53     46.64 o
   3   9   7       27.93       76.16     50.16 o
   4   9   7       49.77       83.82     53.65 o
   5   9   7      957.10      830.20     78.90 o
   6   9   7      354.49      287.78     63.70 o
   0   0   8     2767.63     2851.88    142.33 o
   1   0   8        6.34      129.03      8.47 o
   2   0   8    10616.65    10412.40    142.74 o
   3   0   8     8265.71     7391.98    109.27 o
   4   0   8       14.07      -17.54     11.69 o
   5   0   8    23637.21    22724.31    363.69 o
   6   0   8     8564.35     8477.42    140.32 o
   7   0   8      237.27      298.37     19.76 o
   8   0   8    17393.52    18551.53    345.95 o
   9   0   8       33.21       48.79     23.79 o
  10   0   8     6157.32     6637.18    134.67 o
  11   0   8     4955.85     4772.75    122.98 o
  12   0   8        8.29       23.79     35.89 o
  13   0   8      408.08      418.13     43.95 o
  14   0   8     2210.03     2201.91     83.46 o
  15   0   8    11811.20    11748.63    289.10 o
  16   0   8      643.73      395.14     60.48 o
  17   0   8       25.66       28.63     52.82 o
  18   0   8      925.41     1098.74    126.20 o
  19   0   8     2334.17     2818.01    181.85 o
  20   0   8       63.70      293.94    108.87 o
  21   0   8       66.49      226.60     84.27 o
   1   1   8    28638.52    26695.95    241.66 o
   2   1   8    39462.34    37447.12    356.64 o
   3   1   8     1200.45     1227.59     17.04 o
   4   1   8     1039.82     1030.64     30.64 o
   5   1   8     3444.81     3691.16     69.35 o
   6   1   8     1549.34     1448.23     33.46 o
   7   1   8       72.29       42.61     13.95 o
   8   1   8     5394.42     5637.47     84.53 o
   9   1   8     5531.78     5683.75    105.93 o
  10   1   8      423.67      515.55     32.05 o
  11   1   8      479.77      397.07     27.32 o
  12   1   8      690.06      718.38     75.80 o
  13   1   8      693.02      706.22     38.79 o
  14   1   8      307.94      220.12     38.57 o
  15   1   8       28.09       53.59     34.37 o
  16   1   8      216.19      212.18     22.94 o
  17   1   8      813.91      667.88     63.30 o
  18   1   8        0.62       40.53     58.09 o
  19   1   8        2.72       21.72     92.33 o
  20   1   8       35.19       54.93     58.09 o
  21   1   8      389.88      380.66     65.84 o
   0   2   8    36161.25    34496.73    518.93 o
   1   2   8     1520.71     1614.78     24.49 o
   2   2   8     1853.60     2103.56     35.27 o
   3   2   8     4256.63     4226.27     49.36 o
   4   2   8      647.43      520.61     16.70 o
   5   2   8     2246.70     2245.79     46.42 o
   6   2   8     9914.02    10244.87    118.18 o
   7   2   8     6822.08     6575.80     89.02 o
   8   2   8      278.68      156.76     42.14 o
   9   2   8      564.62      568.47     41.33 o
  10   2   8      720.64      715.76     40.93 o
  11   2   8        0.45      -10.20     27.09 o
  12   2   8      734.68      831.24     47.58 o
  13   2   8      223.87      241.48     33.78 o
  14   2   8       62.93       79.25     42.34 o
  15   2   8       27.89       30.21     41.29 o
  16   2   8      618.40      605.58     55.15 o
  17   2   8       28.55       57.09     64.51 o
  18   2   8       76.61       32.30     68.14 o
  19   2   8       39.43      -84.61     66.06 o
  20   2   8      270.62      264.29     70.85 o
   1   3   8    17199.56    17338.66    274.99 o
   2   3   8     3843.78     4101.56     60.19 o
   3   3   8       58.87      140.34     18.14 o
   4   3   8      984.70     1082.93     45.97 o
   5   3   8     3388.44     3575.03     63.68 o
   6   3   8     1621.17     1694.15     47.18 o
   7   3   8      216.10      168.84     14.46 o
   8   3   8      296.62      349.62     18.21 o
   9   3   8        2.87      -20.78     15.59 o
  10   3   8     1016.25     1040.23     37.14 o
  11   3   8      670.15      690.16     33.06 o
  12   3   8      593.49      562.37     34.27 o
  13   3   8      114.66      294.22     79.03 o
  14   3   8      770.20      785.19     59.67 o
  15   3   8     1008.94     1005.03     60.85 o
  16   3   8      177.14      123.18     47.77 o
  17   3   8      696.35      660.05     93.54 o
  18   3   8      813.75      744.16    157.05 o
  19   3   8      194.53      158.63     86.89 o
  20   3   8        0.09       46.51     61.25 o
   0   4   8     1771.92     1820.88     59.67 o
   1   4   8     2457.78     2726.73     53.66 o
   2   4   8     2014.70     2067.11     75.20 o
   3   4   8     1343.67     1326.86     95.56 o
   4   4   8     1985.46     2213.98     38.06 o
   5   4   8      215.21      211.23     19.01 o
   6   4   8     1156.65     1219.70     35.16 o
   7   4   8     1220.87     1205.60     38.86 o
   8   4   8     1392.88     1533.99     50.92 o
   9   4   8     1562.93     1442.92     45.24 o
  10   4   8      132.37       84.51     28.22 o
  11   4   8      709.00      673.12     23.77 o
  12   4   8      640.23      521.76     26.40 o
  13   4   8      183.12      174.14     24.03 o
  14   4   8      136.92       86.52     32.16 o
  15   4   8     2232.01     2221.42     75.78 o
  16   4   8       37.72       -1.35     80.64 o
  17   4   8       53.59       89.31     43.29 o
  18   4   8        6.19      152.17     61.27 o
  19   4   8       82.42       13.57    114.91 o
   1   5   8       25.03        4.74     23.12 o
   2   5   8      657.63      686.74     32.72 o
   3   5   8      925.43      951.67     27.30 o
   4   5   8      325.66      322.26     26.52 o
   5   5   8     2733.37     2720.43     66.84 o
   6   5   8        2.17      -16.26     25.80 o
   7   5   8        0.59      -15.06     26.38 o
   8   5   8      145.29      141.88     28.66 o
   9   5   8      200.29      232.85     27.30 o
  10   5   8      564.86      572.36     35.72 o
  11   5   8     2995.06     3184.66    192.33 o
  12   5   8      953.14      962.86    121.37 o
  13   5   8     2530.57     2586.77     82.24 o
  14   5   8       62.44      126.93     68.95 o
  15   5   8       37.59      -47.63     59.74 o
  16   5   8     1012.78      975.60     96.77 o
  17   5   8      425.95      520.75    129.63 o
  18   5   8      206.14      118.39    143.34 o
   0   6   8      331.25      334.26     39.51 o
   1   6   8       61.92       93.56     23.82 o
   2   6   8      200.40      133.61     31.67 o
   3   6   8     1060.86     1054.28     35.58 o
   4   6   8     1435.75     1511.00     52.07 o
   5   6   8     1247.15     1195.63     48.02 o
   6   6   8       92.65       96.55     52.62 o
   7   6   8      862.35      732.44     60.65 o
   8   6   8       48.60       22.98     32.98 o
   9   6   8      529.51      522.55     43.19 o
  10   6   8      613.09      542.19     46.17 o
  11   6   8     1283.29     1500.87     68.47 o
  12   6   8      166.41      103.16     50.96 o
  13   6   8       33.94       72.66     39.79 o
  14   6   8        1.75      -80.63     53.75 o
  15   6   8       25.99      133.80     62.16 o
  16   6   8       47.00      124.58     74.45 o
   1   7   8       21.86      -28.12     37.02 o
   2   7   8      126.58       88.36     43.95 o
   3   7   8      358.52      370.14     28.22 o
   4   7   8      126.89      182.95     36.74 o
   5   7   8      372.49      475.22     43.97 o
   6   7   8      172.81      173.87     45.97 o
   7   7   8      372.43      436.24     73.64 o
   8   7   8       39.83       14.15     72.17 o
   9   7   8     1294.75     1410.68    127.21 o
  10   7   8       13.03      219.75     73.99 o
  11   7   8      344.37      151.19     69.45 o
  12   7   8      218.24      113.13     68.75 o
  13   7   8        5.48       29.59     72.00 o
  14   7   8      245.88      524.45     83.00 o
   0   8   8      490.25      476.99     72.17 o
   1   8   8        9.93       10.02     88.91 o
   2   8   8      170.77      171.71     40.32 o
   3   8   8      390.78      385.22     47.55 o
   4   8   8       11.07      -19.95     36.70 o
   5   8   8       11.56       60.15     52.42 o
   6   8   8      372.84      318.38     80.84 o
   7   8   8       70.02       86.36     52.34 o
   8   8   8      379.22      528.61     61.69 o
   9   8   8        5.94      -84.86     63.15 o
  10   8   8        2.15      -19.97     92.54 o
  11   8   8      175.88      427.88     82.63 o
   1   9   8      168.20       78.75     42.25 o
   2   9   8       14.94       -5.86     76.41 o
   3   9   8      168.27       58.99     56.96 o
   4   9   8      330.00      323.58     70.98 o
   5   9   8      240.71       -8.31     98.38 o
   6   9   8        9.12       33.64     92.33 o
   1   1   9     1285.78     1310.61     41.53 o
   2   1   9     2207.40     2036.03     26.18 o
   3   1   9      714.90      888.15     20.77 o
   4   1   9       73.83       88.09      9.76 o
   5   1   9      306.10      326.93     18.55 o
   6   1   9      169.55      209.09     36.09 o
   7   1   9      161.28      161.15     16.62 o
   8   1   9      597.22      618.56     24.74 o
   9   1   9     3913.68     3755.63     89.92 o
  10   1   9      620.76      709.04     29.71 o
  11   1   9       69.32       63.84     21.53 o
  12   1   9     1586.94     1434.36    101.00 o
  13   1   9       84.74       98.50     29.03 o
  14   1   9     1314.92     1253.92     86.89 o
  15   1   9       43.82       33.64     44.15 o
  16   1   9      393.20      421.49     29.30 o
  17   1   9      525.40      496.20     69.84 o
  18   1   9      133.41       80.96     51.94 o
  19   1   9      197.51      234.87     77.01 o
  20   1   9       14.30       45.07     92.54 o
  21   1   9      339.13      291.25    226.20 o
   0   2   9     5143.87     4985.65     89.51 o
   1   2   9      892.47      851.12     16.53 o
   2   2   9      938.41     1033.29     21.05 o
   3   2   9      817.36      734.41     16.54 o
   4   2   9     1127.41     1260.03     28.19 o
   5   2   9     4340.81     4515.28     75.29 o
   6   2   9     7939.77     8064.35    103.88 o
   7   2   9     5714.45     5525.39     83.29 o
   8   2   9      811.15      713.42     35.48 o
   9   2   9      641.83      693.35     49.19 o
  10   2   9        0.44        7.98     19.81 o
  11   2   9     3040.84     2972.32     68.03 o
  12   2   9        3.78       54.98     74.59 o
  13   2   9      995.03     1037.69     47.72 o
  14   2   9      400.84      435.22     54.84 o
  15   2   9      310.98      217.21     44.17 o
  16   2   9      153.77       65.69     44.28 o
  17   2   9      241.55      226.18    103.42 o
  18   2   9      141.89      224.83     64.83 o
  19   2   9     1368.08     1386.81     95.08 o
  20   2   9      107.30     -121.87     81.25 o
   1   3   9     2159.81     2150.31     64.71 o
   2   3   9       32.96       68.93     11.39 o
   3   3   9     3371.14     3370.27     66.53 o
   4   3   9       30.53       44.51     14.40 o
   5   3   9     8950.74     8888.32    143.54 o
   6   3   9      563.43      474.20     46.77 o
   7   3   9       58.33       26.73     12.40 o
   8   3   9       70.11       83.04     16.96 o
   9   3   9     3458.39     3479.85     58.30 o
  10   3   9       19.63       21.50     16.41 o
  11   3   9     1278.96     1328.22     34.28 o
  12   3   9      304.08      355.94     50.20 o
  13   3   9     4106.55     3808.79     85.68 o
  14   3   9      566.98      628.11     46.04 o
  15   3   9      168.00      323.53     50.04 o
  16   3   9        3.52       21.94     42.60 o
  17   3   9     1606.92     1560.46     77.08 o
  18   3   9      860.18      801.27    110.08 o
  19   3   9        8.07      -75.63     50.42 o
  20   3   9       15.17       54.23     61.08 o
   0   4   9       85.97       96.77     28.63 o
   1   4   9      141.03      128.82     34.27 o
   2   4   9        5.91      -27.64     18.43 o
   3   4   9     4034.07     3832.19    106.04 o
   4   4   9     1826.83     1898.89     38.65 o
   5   4   9       72.75      134.74     32.46 o
   6   4   9       58.73       62.50     22.18 o
   7   4   9      775.23      705.01     64.11 o
   8   4   9     1861.81     1875.52     50.46 o
   9   4   9        6.16        2.15     28.06 o
  10   4   9       94.51      176.18     60.68 o
  11   4   9     1099.22     1084.44     84.67 o
  12   4   9     1589.67     1538.65     49.80 o
  13   4   9      121.81      156.30     24.15 o
  14   4   9      753.48      777.64     33.68 o
  15   4   9      885.97      891.74     48.79 o
  16   4   9        3.24       -0.86     66.33 o
  17   4   9        3.66      -15.08     94.55 o
  18   4   9       19.11       -9.93     68.34 o
  19   4   9       91.85       67.53     94.75 o
   1   5   9      835.30      815.45     48.79 o
   2   5   9      270.34      263.00     25.52 o
   3   5   9        0.30       -2.20     14.00 o
   4   5   9        0.46       52.07     20.36 o
   5   5   9       69.26       91.85     25.48 o
   6   5   9      144.27      127.83     23.27 o
   7   5   9       27.93       38.97     24.11 o
   8   5   9     1542.09     1607.81     48.51 o
   9   5   9       85.86      111.87     38.30 o
  10   5   9      185.04      178.50     33.87 o
  11   5   9     2458.59     2260.70     81.04 o
  12   5   9       31.39       51.65     34.47 o
  13   5   9        0.37       21.85     60.48 o
  14   5   9      182.20      260.82     42.17 o
  15   5   9       26.01      139.76     58.55 o
  16   5   9       39.78      -34.00     82.46 o
  17   5   9        0.63       75.81     58.21 o
   0   6   9     2440.94     2522.86     95.56 o
   1   6   9      811.79      858.14     41.79 o
   2   6   9      309.69      309.74     32.14 o
   3   6   9     2959.42     3010.57     60.82 o
   4   6   9        0.82      -26.51     32.05 o
   5   6   9      420.35      390.31     33.57 o
   6   6   9      411.27      584.25     50.93 o
   7   6   9      925.57      989.40     65.72 o
   8   6   9        0.99       30.57     58.46 o
   9   6   9      123.71      135.21     52.22 o
  10   6   9      437.37      498.90     40.70 o
  11   6   9      948.27      930.91     62.13 o
  12   6   9       39.43       59.50     50.18 o
  13   6   9       98.26       59.14     44.51 o
  14   6   9       59.41      -78.33     57.44 o
  15   6   9      243.10      112.00     66.54 o
  16   6   9      661.60      665.39     82.86 o
   1   7   9      955.49     1001.78     49.70 o
   2   7   9      159.29      120.59     33.86 o
   3   7   9      267.99      262.62     30.44 o
   4   7   9     1156.73     1056.61     80.44 o
   5   7   9      301.02      310.08     46.97 o
   6   7   9     1403.46     1725.84     83.61 o
   7   7   9      140.75      189.73     44.37 o
   8   7   9       33.08      -86.97     57.98 o
   9   7   9      566.97      682.35     81.25 o
  10   7   9      747.85      704.40     68.85 o
  11   7   9       16.79      104.43     54.17 o
  12   7   9        2.69      -40.24     55.04 o
  13   7   9      509.39      316.13    135.07 o
  14   7   9       29.56      -89.66     59.77 o
   0   8   9       52.23      100.80     48.38 o
   1   8   9       82.19       85.27     38.28 o
   2   8   9      216.29      225.08     44.09 o
   3   8   9       51.01       32.63     62.50 o
   4   8   9       34.76      -40.48     43.86 o
   5   8   9     1046.73     1026.83     61.42 o
   6   8   9       13.97       -1.87     59.90 o
   7   8   9      214.23      328.58     62.60 o
   8   8   9       74.15      173.07     69.16 o
   9   8   9      109.78       90.20     56.96 o
  10   8   9        0.13      -62.39     67.20 o
   1   9   9       67.55       42.33     40.06 o
   2   9   9       27.15      -22.89    104.43 o
   3   9   9       42.42       56.25     57.02 o
   4   9   9      110.67      -48.79     61.40 o
   5   9   9      353.56      376.71     73.38 o
   0   0  10      789.06      956.41     66.93 o
   1   0  10        9.85       -4.03      4.03 o
   2   0  10     7209.86     6898.46     94.75 o
   3   0  10      401.33      402.80     15.32 o
   4   0  10      410.40      468.93     16.53 o
   5   0  10     3735.42     3383.31     59.27 o
   6   0  10     4478.07     4302.62     75.00 o
   7   0  10    11760.64    11803.87    262.08 o
   8   0  10    29639.57    30514.66    487.88 o
   9   0  10      418.53      439.09     29.43 o
  10   0  10     1103.34     1115.67     46.77 o
  11   0  10      295.92      274.58     35.89 o
  12   0  10      102.96      136.69     32.66 o
  13   0  10       59.17      108.46     35.89 o
  14   0  10      796.47      868.10     56.05 o
  15   0  10     5749.82     5519.49    160.48 o
  16   0  10        0.25      -56.05     39.92 o
  17   0  10     2140.94     1772.50    122.98 o
  18   0  10       90.27      169.35     81.04 o
  19   0  10     1107.87      928.99    112.09 o
  20   0  10      338.15      279.02    101.61 o
  21   0  10      119.97      108.46    112.49 o
   1   1  10     1971.88     1785.76     22.66 o
   2   1  10      638.73      687.62     14.11 o
   3   1  10     4672.70     4324.74     47.89 o
   4   1  10      554.08      660.73     16.33 o
   5   1  10     2543.44     3170.22     42.94 o
   6   1  10     9688.39     9990.18    120.79 o
   7   1  10      161.41      249.66     15.44 o
   8   1  10     7998.06     8389.53    126.80 o
   9   1  10      337.87      331.83     21.11 o
  10   1  10     2504.09     2672.44     85.48 o
  11   1  10      318.19      345.06     25.48 o
  12   1  10      397.07      459.38     87.09 o
  13   1  10     3068.57     3008.28    125.80 o
  14   1  10      201.36      176.28     31.23 o
  15   1  10     1161.87     1188.10     47.02 o
  16   1  10      161.50      102.76     26.12 o
  17   1  10      836.84      782.54     66.16 o
  18   1  10        0.76       62.03     55.64 o
  19   1  10      591.92      496.33     73.19 o
  20   1  10        2.71      -63.81     55.17 o
   0   2  10     2374.71     2744.22     46.37 o
   1   2  10     3706.11     3755.55     85.68 o
   2   2  10       21.75       53.40      8.27 o
   3   2  10      188.55      224.08     12.68 o
   4   2  10     3179.23     3092.51     39.03 o
   5   2  10      501.22      642.85     23.18 o
   6   2  10        9.46       11.65     12.59 o
   7   2  10     3524.08     3705.48     48.34 o
   8   2  10     1443.77     1623.46     33.07 o
   9   2  10      654.11      617.19     44.15 o
  10   2  10      600.16      537.17     28.85 o
  11   2  10       78.80      116.53     24.70 o
  12   2  10     1406.74     1321.81     48.57 o
  13   2  10      603.43      628.68     42.58 o
  14   2  10      108.52       93.64     90.72 o
  15   2  10     1015.62      839.64     70.03 o
  16   2  10       62.57       98.01     55.97 o
  17   2  10      606.12      537.32     66.55 o
  18   2  10      168.00      235.01    169.35 o
  19   2  10       14.02       89.17     59.42 o
  20   2  10       23.71       46.48    118.54 o
   1   3  10    19760.15    20310.13    223.65 o
   2   3  10     1032.93     1155.32     22.68 o
   3   3  10     4683.04     4850.63     59.13 o
   4   3  10     1187.25     1256.07     29.23 o
   5   3  10     6157.73     6125.64    134.27 o
   6   3  10     6671.80     6581.35    139.11 o
   7   3  10     2586.51     2675.97     69.15 o
   8   3  10        7.18       -2.62     15.59 o
   9   3  10     5481.80     5713.59     84.66 o
  10   3  10       94.61       84.67     21.35 o
  11   3  10       13.40       26.21     46.37 o
  12   3  10      397.10      451.14     40.32 o
  13   3  10        8.54      -18.36     34.07 o
  14   3  10       69.52       70.71     41.93 o
  15   3  10      405.25      426.30    106.24 o
  16   3  10      650.72      591.83     60.03 o
  17   3  10      131.90      159.93     62.90 o
  18   3  10       74.89       28.63     54.58 o
  19   3  10      373.01      269.26     94.75 o
   0   4  10    15130.37    15065.81    264.91 o
   1   4  10     1715.91     1756.40     41.48 o
   2   4  10      519.14      467.50     65.32 o
   3   4  10      544.52      581.43     38.71 o
   4   4  10     1724.09     1675.03     31.05 o
   5   4  10        1.09       27.60     18.37 o
   6   4  10      691.43      872.83     31.45 o
   7   4  10      827.00      823.46     41.53 o
   8   4  10      204.19      185.91     40.12 o
   9   4  10     1664.80     1829.13     57.29 o
  10   4  10     1011.35     1003.68     44.03 o
  11   4  10     2110.72     2134.74     73.18 o
  12   4  10      372.18      383.04     30.24 o
  13   4  10      422.85      445.70     30.89 o
  14   4  10       14.52       34.85     66.33 o
  15   4  10      859.49      950.02     63.30 o
  16   4  10      173.28      152.36     85.28 o
  17   4  10        0.25       46.62     56.25 o
  18   4  10       29.42      137.83     53.90 o
   1   5  10       98.87       53.22     21.35 o
   2   5  10       12.68      -24.39     23.09 o
   3   5  10        4.90       -6.18     13.95 o
   4   5  10       13.92       30.46     21.24 o
   5   5  10     2137.61     2106.72     50.37 o
   6   5  10     1253.81     1113.44     38.92 o
   7   5  10     2124.01     2137.00     58.02 o
   8   5  10       76.01      107.90     27.90 o
   9   5  10        7.16       55.11     27.98 o
  10   5  10      749.41      788.84     41.94 o
  11   5  10      304.64      279.50     47.02 o
  12   5  10        4.47       48.20     31.31 o
  13   5  10      809.16      773.23     49.71 o
  14   5  10       27.21       39.71     38.33 o
  15   5  10      418.62      252.45     60.24 o
  16   5  10       35.01       15.63     58.07 o
  17   5  10      949.95      980.05    103.42 o
   0   6  10     1854.27     1804.75     70.16 o
   1   6  10      126.47      190.06     36.69 o
   2   6  10      872.97      825.25     38.40 o
   3   6  10      533.44      463.29     30.44 o
   4   6  10      313.85      272.79     31.68 o
   5   6  10        2.15        0.71     24.11 o
   6   6  10     1744.21     1736.99    105.84 o
   7   6  10     2317.64     2325.97     88.71 o
   8   6  10      719.27      690.72     43.55 o
   9   6  10        7.15      -48.77     32.51 o
  10   6  10       44.75       73.68     30.70 o
  11   6  10      945.07      995.90     95.36 o
  12   6  10      436.01      469.51     56.60 o
  13   6  10      129.26      124.98     43.91 o
  14   6  10       31.19       98.80     57.02 o
  15   6  10       17.46       15.96     65.10 o
  16   6  10      279.41      326.52    165.11 o
   1   7  10      897.37      931.10     50.71 o
   2   7  10       65.80      -37.78     33.86 o
   3   7  10      421.41      390.17     28.22 o
   4   7  10      667.78      705.99     47.49 o
   5   7  10      393.30      415.69     57.46 o
   6   7  10      823.61      884.07     56.17 o
   7   7  10      175.38      113.31     44.55 o
   8   7  10      171.35      194.75     48.45 o
   9   7  10      699.03      723.90     74.34 o
  10   7  10      613.76      570.99     69.74 o
  11   7  10     1009.49     1045.68     86.55 o
  12   7  10       61.13      -25.33     70.47 o
  13   7  10       35.72       35.35     65.68 o
   0   8  10      277.57      226.60     61.29 o
   1   8  10      385.79      488.03     52.52 o
   2   8  10     1261.89     1287.16     65.92 o
   3   8  10       41.00       36.10     41.52 o
   4   8  10      197.94      271.95     44.95 o
   5   8  10       16.37      -56.67     37.78 o
   6   8  10      322.91      269.30     55.51 o
   7   8  10      179.82      115.30     49.63 o
   8   8  10       33.93       94.15     47.27 o
   9   8  10       38.86       65.99     58.46 o
  10   8  10       19.02       70.48     53.95 o
   1   9  10       83.32        1.71     46.74 o
   2   9  10        0.21      -26.91     66.53 o
   3   9  10       12.96      118.69     58.19 o
   4   9  10        9.09       37.74     59.35 o
   5   9  10      825.50     1055.21     87.65 o
   1   1  11      291.12      288.72      9.68 o
   2   1  11      192.51      242.20      9.47 o
   3   1  11        0.16       31.75     20.16 o
   4   1  11      263.62      310.71     16.73 o
   5   1  11      117.53      113.41     13.07 o
   6   1  11     1224.51     1276.99     27.22 o
   7   1  11        9.06       16.45     14.40 o
   8   1  11     3571.83     3790.84     63.74 o
   9   1  11       74.36       24.66     17.10 o
  10   1  11      345.21      345.74     58.26 o
  11   1  11        8.99       17.29     36.09 o
  12   1  11       57.77       80.24     32.44 o
  13   1  11        0.41        1.38     34.07 o
  14   1  11     4269.37     4371.63     88.53 o
  15   1  11      104.73      124.06     58.26 o
  16   1  11      526.63      436.26     36.38 o
  17   1  11       53.78       16.22     54.43 o
  18   1  11      526.36      521.74     94.35 o
  19   1  11       28.66      188.59    169.75 o
  20   1  11        0.17       84.01     70.49 o
   0   2  11     3240.82     2770.83     46.77 o
   1   2  11       88.73       96.70     18.14 o
   2   2  11     3281.78     3368.39     38.81 o
   3   2  11     7630.31     7752.55     93.06 o
   4   2  11      703.94      687.85     26.41 o
   5   2  11     2348.94     2313.64     36.88 o
   6   2  11     1669.94     1775.78     40.32 o
   7   2  11      291.83      202.38     15.84 o
   8   2  11      182.81      191.54     34.88 o
   9   2  11     3968.26     4087.68     77.42 o
  10   2  11     1793.62     1720.67     34.13 o
  11   2  11      500.92      493.97     68.55 o
  12   2  11        0.33      -53.23     44.15 o
  13   2  11      115.34       92.91     29.83 o
  14   2  11      761.74      633.43     42.74 o
  15   2  11      178.65      194.53     45.58 o
  16   2  11     2779.16     2678.99    249.99 o
  17   2  11       92.36      151.78     62.50 o
  18   2  11      207.79      188.34     70.04 o
  19   2  11      278.43      220.94     71.27 o
  20   2  11       34.30       25.45     66.84 o
   1   3  11    12021.85    12405.79    124.72 o
   2   3  11      287.65      264.45     14.66 o
   3   3  11    12637.02    12941.14    151.61 o
   4   3  11     4983.15     4813.70     65.23 o
   5   3  11       11.57      -12.90     15.59 o
   6   3  11     1588.77     1600.49     37.55 o
   7   3  11     1604.47     1753.50     39.36 o
   8   3  11      514.77      472.84     42.14 o
   9   3  11      900.95      862.60     29.08 o
  10   3  11     2740.63     2729.79     53.87 o
  11   3  11      138.35      104.77     22.52 o
  12   3  11       34.03       38.08     28.02 o
  13   3  11     2288.65     2334.95     52.03 o
  14   3  11      560.45      558.20     39.37 o
  15   3  11      209.51      288.03     48.61 o
  16   3  11      879.86      777.93     56.31 o
  17   3  11     1200.59     1063.24     61.58 o
  18   3  11      132.48      123.80     49.96 o
  19   3  11        3.24       94.34     45.61 o
   0   4  11     5175.02     5491.27    112.90 o
   1   4  11      407.45      409.89     24.44 o
   2   4  11     2061.83     1987.38     50.80 o
   3   4  11     2444.57     2517.81     45.98 o
   4   4  11      523.77      503.88     19.96 o
   5   4  11      648.49      597.53     22.97 o
   6   4  11     1571.50     1630.89     66.73 o
   7   4  11     2594.17     2431.56     65.72 o
   8   4  11      561.31      576.50     30.21 o
   9   4  11       22.02       35.55     24.11 o
  10   4  11      836.16      747.01     41.13 o
  11   4  11      522.74      556.52     31.05 o
  12   4  11     1418.64     1373.43     46.97 o
  13   4  11      111.44       71.11     24.28 o
  14   4  11      150.59      131.12     26.09 o
  15   4  11      949.57      956.41     54.59 o
  16   4  11       47.70       10.60     48.38 o
  17   4  11      118.60       56.89     47.13 o
  18   4  11       20.85      -52.36     47.93 o
   1   5  11       87.55      108.32     24.28 o
   2   5  11      827.08      849.83     39.08 o
   3   5  11      321.56      338.93     23.27 o
   4   5  11        8.71       11.88     30.24 o
   5   5  11        2.28       37.07     23.20 o
   6   5  11      395.03      366.97     28.36 o
   7   5  11     1422.17     1367.82     48.09 o
   8   5  11      538.70      561.70     36.80 o
   9   5  11      389.07      359.03     30.50 o
  10   5  11      160.96      202.76     36.91 o
  11   5  11     1429.51     1290.87    202.41 o
  12   5  11       43.53       81.32     39.12 o
  13   5  11        2.04      102.30     64.31 o
  14   5  11       82.67       82.06     40.98 o
  15   5  11       85.99       80.97     57.09 o
  16   5  11        3.23      -58.68     60.22 o
  17   5  11       48.72       10.15     62.13 o
   0   6  11     1092.21     1132.61     64.11 o
   1   6  11     2653.03     2694.21    134.67 o
   2   6  11        0.55        2.22     25.48 o
   3   6  11      144.02      184.97     21.31 o
   4   6  11     3490.09     3552.16     74.45 o
   5   6  11       12.68       65.67     29.83 o
   6   6  11     2997.38     2931.61     77.32 o
   7   6  11       31.24       69.31     46.17 o
   8   6  11        5.41       -6.59     35.07 o
   9   6  11      179.67      149.14     36.00 o
  10   6  11        7.26      -52.42     44.01 o
  11   6  11      399.55      468.65    127.41 o
  12   6  11       39.82       66.20     80.24 o
  13   6  11       76.40       14.39     41.73 o
  14   6  11      100.59       76.31     71.64 o
  15   6  11      576.81      577.30     79.39 o
   1   7  11        5.31       11.50     40.87 o
   2   7  11     2068.56     1961.86     67.56 o
   3   7  11       77.97       83.23     62.30 o
   4   7  11      342.50      429.54     47.47 o
   5   7  11       42.53       91.35     40.98 o
   6   7  11      234.03      232.04     64.51 o
   7   7  11      457.58      472.55     48.14 o
   8   7  11      383.55      425.02     55.12 o
   9   7  11      319.87      343.68     56.85 o
  10   7  11     1031.92     1181.52     85.69 o
  11   7  11      196.78       89.23     52.82 o
  12   7  11        0.03      -27.46     38.30 o
  13   7  11       71.05       11.31     67.94 o
   0   8  11     1174.17     1102.77    109.67 o
   1   8  11        0.33        5.17     43.86 o
   2   8  11      131.83      161.75     44.36 o
   3   8  11       11.72       96.76     48.39 o
   4   8  11        0.22       30.43     37.69 o
   5   8  11      417.70      439.88     85.08 o
   6   8  11       98.13       70.41     54.43 o
   7   8  11      280.21      402.70     65.29 o
   8   8  11     1169.46     1057.14     86.21 o
   9   8  11       34.62       72.82     57.64 o
  10   8  11      341.65      322.08    133.66 o
   1   9  11       29.64      -38.37     47.11 o
   2   9  11        0.50       46.50     98.79 o
   3   9  11       23.70      -71.25     50.18 o
   4   9  11        1.22      -86.28     57.52 o
   0   0  12      373.99      410.46     51.61 o
   1   0  12       34.37      112.49     24.19 o
   2   0  12        5.18       23.79      8.06 o
   3   0  12     2482.61     2207.96     41.93 o
   4   0  12     1940.86     1880.96     38.71 o
   5   0  12     1909.39     2255.94     42.34 o
   6   0  12      753.74      741.90     27.82 o
   7   0  12     4194.51     4186.90     73.79 o
   8   0  12        1.57       44.35     24.60 o
   9   0  12     2934.87     2784.54     80.24 o
  10   0  12     1119.94     1268.89     49.59 o
  11   0  12       38.29       60.08     28.63 o
  12   0  12      738.72      664.48     49.19 o
  13   0  12      175.65      133.46     43.95 o
  14   0  12     1114.62      972.13     55.24 o
  15   0  12      495.96      362.89     48.38 o
  16   0  12       12.82       12.10     44.35 o
  17   0  12        9.17       96.77     64.92 o
  18   0  12      106.16      196.76     67.74 o
  19   0  12      590.43      516.91     92.33 o
  20   0  12      425.04      374.98     88.71 o
   1   1  12      385.44      406.67     10.83 o
   2   1  12     2807.53     3094.02     35.07 o
   3   1  12      326.15      321.76     11.26 o
   4   1  12     3759.89     3841.59     41.39 o
   5   1  12       38.35       52.68     11.89 o
   6   1  12     8946.91     9004.06     95.59 o
   7   1  12     4768.03     5002.00     62.57 o
   8   1  12      844.91      893.21     32.26 o
   9   1  12      265.04      256.29     29.43 o
  10   1  12     5709.20     5637.79     88.07 o
  11   1  12       43.16       38.64     21.97 o
  12   1  12      863.41      882.72     68.95 o
  13   1  12      189.60      164.51     23.51 o
  14   1  12     1920.80     2051.77     56.39 o
  15   1  12      612.66      645.55     55.84 o
  16   1  12      350.89      302.49     32.82 o
  17   1  12      280.39      396.74     71.30 o
  18   1  12      317.88      273.48     77.01 o
  19   1  12        0.78      -86.41     57.61 o
  20   1  12      238.61      360.00    166.52 o
   0   2  12     5765.90     5623.92     76.21 o
   1   2  12       19.26       13.91     11.40 o
   2   2  12       77.66       89.19     16.33 o
   3   2  12     1254.37     1233.71     21.38 o
   4   2  12      121.60      106.95     13.18 o
   5   2  12       59.58       28.22     12.10 o
   6   2  12      608.68      696.75     23.39 o
   7   2  12      187.74      114.51     14.40 o
   8   2  12     1833.27     1844.10     31.18 o
   9   2  12       47.69      111.26     36.49 o
  10   2  12       90.21       86.68     38.10 o
  11   2  12       30.54       30.94     32.26 o
  12   2  12       23.07       42.46     24.11 o
  13   2  12     1017.37     1049.10     49.44 o
  14   2  12        0.31       58.16     37.21 o
  15   2  12     1826.65     1941.04     88.95 o
  16   2  12      154.45      127.90     96.97 o
  17   2  12      112.99       60.79    100.60 o
  18   2  12      237.79      316.75     59.38 o
  19   2  12        4.59      -86.96     57.97 o
  20   2  12        0.14       61.12     71.05 o
   1   3  12     2927.77     3058.83     44.76 o
   2   3  12     1162.83     1014.47     21.35 o
   3   3  12       13.92       16.13     24.19 o
   4   3  12      162.65      182.16     16.32 o
   5   3  12        0.30       32.33     16.11 o
   6   3  12     1310.85     1377.11     54.23 o
   7   3  12     1088.29     1094.71     65.72 o
   8   3  12      589.88      649.50     26.33 o
   9   3  12     2430.51     2315.38    116.53 o
  10   3  12       88.71      114.52     20.10 o
  11   3  12      276.22      250.53     24.68 o
  12   3  12        2.23        2.69     21.24 o
  13   3  12      468.65      468.17     30.00 o
  14   3  12       10.23       23.79     30.22 o
  15   3  12      829.79      949.98     47.95 o
  16   3  12       22.95        4.11     35.07 o
  17   3  12        4.94        6.20     42.92 o
  18   3  12       94.62       87.69     40.19 o
  19   3  12      108.97      -40.74     55.26 o
   0   4  12     2933.96     3390.56     88.71 o
   1   4  12      669.67      620.79     23.37 o
   2   4  12       84.01       74.99     16.85 o
   3   4  12     4295.61     4600.56     86.08 o
   4   4  12       25.63       45.70     12.59 o
   5   4  12     1170.76     1023.44     31.26 o
   6   4  12      611.99      554.39     27.99 o
   7   4  12       93.85       94.39     21.12 o
   8   4  12     6240.80     6544.13    195.35 o
   9   4  12       16.93       35.74     27.88 o
  10   4  12      893.25      782.85     85.68 o
  11   4  12      877.66      880.53     99.59 o
  12   4  12      852.95      893.31     34.65 o
  13   4  12      152.10      147.75     54.23 o
  14   4  12        6.52       20.16     24.43 o
  15   4  12       66.94       74.31     29.03 o
  16   4  12      579.55      608.56     70.56 o
  17   4  12       69.79      136.79     48.75 o
  18   4  12       61.94      180.23     60.45 o
   1   5  12       22.62       65.09     37.90 o
   2   5  12     4974.55     4746.55     90.34 o
   3   5  12      746.05      764.20     29.12 o
   4   5  12      723.38      759.63     23.41 o
   5   5  12     1811.61     1779.95    104.23 o
   6   5  12     3037.92     3092.20    172.57 o
   7   5  12       15.43        5.57     24.15 o
   8   5  12     1197.30     1279.76     52.22 o
   9   5  12      116.89       92.29     56.45 o
  10   5  12      636.52      692.52     56.85 o
  11   5  12       30.42       91.30     70.36 o
  12   5  12      727.28      704.97     46.76 o
  13   5  12      677.83      707.60     56.17 o
  14   5  12       76.97       29.72     76.21 o
  15   5  12       37.86      -78.52     54.07 o
  16   5  12        2.76      -19.39     62.36 o
  17   5  12      130.95      134.49     72.56 o
   0   6  12     3714.23     3723.61    139.51 o
   1   6  12     2392.32     2666.64    121.77 o
   2   6  12      180.80      154.26     22.60 o
   3   6  12      486.46      450.10     28.32 o
   4   6  12      151.09      145.97     48.38 o
   5   6  12       66.54       47.85     52.22 o
   6   6  12       12.29      -19.76     36.09 o
   7   6  12      297.55      291.91     56.45 o
   8   6  12        8.60       47.97     31.26 o
   9   6  12       37.49       96.65     46.17 o
  10   6  12      239.56       30.02     46.54 o
  11   6  12       64.83       45.49     72.78 o
  12   6  12      508.63      549.56     93.34 o
  13   6  12        9.85      -38.40     54.23 o
  14   6  12       46.32        0.33     53.09 o
  15   6  12      179.35      290.93     67.00 o
   1   7  12      278.06      286.79     43.41 o
   2   7  12      181.00      227.14     41.94 o
   3   7  12      349.30      477.87     46.88 o
   4   7  12        2.62        4.91     35.71 o
   5   7  12      152.97      101.97     62.50 o
   6   7  12        0.73       -8.90     42.88 o
   7   7  12       17.38       60.43     49.06 o
   8   7  12      436.40      443.46     96.97 o
   9   7  12      108.82      188.77     98.18 o
  10   7  12       44.25       83.07     64.31 o
  11   7  12       99.55      -52.49     59.73 o
  12   7  12       45.71       61.40     98.79 o
  13   7  12        6.23       87.90     84.67 o
   0   8  12       47.59       20.16     97.17 o
   1   8  12      125.26      122.56     44.25 o
   2   8  12       77.82      -22.62     50.80 o
   3   8  12       63.11       82.98     41.52 o
   4   8  12        6.35       29.94     46.98 o
   5   8  12      191.52      169.89     46.92 o
   6   8  12       56.57      109.29     50.67 o
   7   8  12      180.73       97.77     52.99 o
   8   8  12      101.95      131.89     58.68 o
   9   8  12       39.54      -24.50     49.99 o
   1   9  12      350.03      284.52     54.68 o
   2   9  12      338.30      330.72     91.12 o
   3   9  12      163.96      153.83     58.07 o
   1   1  13     1442.33     1540.11     21.10 o
   2   1  13     1851.58     1651.59     36.09 o
   3   1  13       47.90       83.24     16.33 o
   4   1  13      344.89      262.05     11.54 o
   5   1  13     1000.90      957.86     25.60 o
   6   1  13     8480.39     8595.86     93.25 o
   7   1  13     3156.71     3681.07     92.94 o
   8   1  13      687.66      753.88     24.22 o
   9   1  13     1479.86     1675.85     62.09 o
  10   1  13     1627.31     1711.92     55.44 o
  11   1  13        1.00       -2.23     25.38 o
  12   1  13      106.30      120.56     27.53 o
  13   1  13     1557.77     1495.37     48.17 o
  14   1  13      315.07      279.51     30.53 o
  15   1  13      174.50      201.95     30.93 o
  16   1  13     3628.84     3312.24    141.73 o
  17   1  13      173.46      212.43     71.17 o
  18   1  13       60.09      141.79     65.12 o
  19   1  13      346.22      417.08     67.27 o
  20   1  13        0.63       85.15     66.53 o
   0   2  13    15121.29    15190.80    203.62 o
   1   2  13       11.27       27.75      8.41 o
   2   2  13      411.14      499.60     14.11 o
   3   2  13     1535.18     1510.44     24.38 o
   4   2  13      580.66      556.83     37.90 o
   5   2  13       19.46       24.35     18.14 o
   6   2  13        5.37       13.11     40.32 o
   7   2  13      114.81       75.08     12.88 o
   8   2  13     3372.13     3242.80     46.82 o
   9   2  13      523.99      478.04     22.08 o
  10   2  13     5554.98     5339.88    203.01 o
  11   2  13      596.59      546.78     27.88 o
  12   2  13      557.32      614.28     28.48 o
  13   2  13      200.59      148.96     28.79 o
  14   2  13      232.90      179.81     34.78 o
  15   2  13     4402.13     4295.11    133.88 o
  16   2  13      349.00      422.74     54.97 o
  17   2  13        3.15      -65.95     43.97 o
  18   2  13      159.96      202.56     60.51 o
  19   2  13        9.11       17.17    156.65 o
   1   3  13     5861.40     5652.61     71.57 o
   2   3  13     1297.79     1217.53     62.09 o
   3   3  13       19.61       44.35     12.59 o
   4   3  13       52.18       63.04     21.97 o
   5   3  13     2147.01     2075.64     41.73 o
   6   3  13     7250.46     7126.15    128.82 o
   7   3  13       19.46       88.08     28.22 o
   8   3  13     2229.64     2264.63     63.51 o
   9   3  13     1880.23     1964.92     47.22 o
  10   3  13     6954.27     7031.66    104.66 o
  11   3  13      670.14      714.63     28.79 o
  12   3  13      185.98      151.09     36.69 o
  13   3  13      698.53      552.98     47.78 o
  14   3  13       78.37       30.31     50.60 o
  15   3  13       67.41       87.75     33.93 o
  16   3  13      584.61      421.19     74.39 o
  17   3  13       93.86       16.61     35.17 o
  18   3  13       89.03      130.90     51.18 o
  19   3  13       95.91       72.31     51.03 o
   0   4  13     8987.17    10014.84    190.72 o
   1   4  13       74.06       84.30     12.88 o
   2   4  13       64.68      104.16     16.48 o
   3   4  13     1060.75     1092.98     44.15 o
   4   4  13     2224.32     2126.55     81.65 o
   5   4  13       24.42       38.10     21.97 o
   6   4  13      427.96      455.87     52.62 o
   7   4  13     2471.33     2424.44     58.51 o
   8   4  13       15.05       23.65     48.38 o
   9   4  13        0.13       -8.49     28.19 o
  10   4  13     2353.20     2322.72    100.20 o
  11   4  13      813.22      790.73     30.81 o
  12   4  13      605.22      679.72     72.98 o
  13   4  13      382.96      327.48     64.51 o
  14   4  13     1057.43     1172.47     52.01 o
  15   4  13       14.94        5.18     38.70 o
  16   4  13      441.84      359.40     62.30 o
  17   4  13       19.85      -78.50     52.34 o
  18   4  13       18.77      -49.24     46.98 o
   1   5  13       94.70       64.71     28.09 o
   2   5  13        7.10       -1.66     20.20 o
   3   5  13      722.67      728.22     28.51 o
   4   5  13     3689.34     3554.38     61.39 o
   5   5  13      315.10      283.56     27.14 o
   6   5  13      326.40      315.83     26.92 o
   7   5  13      163.15      288.06     52.01 o
   8   5  13      176.39      142.99     25.09 o
   9   5  13     1309.50     1124.18     43.61 o
  10   5  13       29.65       41.70     70.16 o
  11   5  13      254.93      158.92     80.84 o
  12   5  13        1.77      -41.19     32.31 o
  13   5  13      157.46      141.35     43.41 o
  14   5  13       20.43       51.01     43.33 o
  15   5  13      408.27      302.50     57.09 o
  16   5  13       37.94       30.04     57.02 o
   0   6  13     6060.33     5719.48    191.93 o
   1   6  13      655.20      685.86     34.05 o
   2   6  13      102.97       88.14     27.82 o
   3   6  13       24.73       33.61     17.40 o
   4   6  13      123.63       92.57     28.17 o
   5   6  13      310.26      282.58     31.29 o
   6   6  13      520.36      535.59     36.28 o
   7   6  13        2.19       19.20     29.83 o
   8   6  13      536.34      438.97     68.95 o
   9   6  13      264.87      231.51     39.78 o
  10   6  13      316.93      282.04     49.65 o
  11   6  13       32.60       36.29     49.35 o
  12   6  13      179.51      118.25     60.88 o
  13   6  13      324.12      219.80     41.94 o
  14   6  13       22.04        6.87     98.58 o
  15   6  13      135.86       55.00     74.57 o
   1   7  13        1.03       10.51     47.20 o
   2   7  13      352.99      414.24     44.43 o
   3   7  13      171.92      226.83     40.34 o
   4   7  13      114.99      107.87     38.44 o
   5   7  13       91.43       15.38     52.42 o
   6   7  13       89.43      177.92     47.08 o
   7   7  13       50.93       12.16    117.13 o
   8   7  13       14.18       -4.95     47.76 o
   9   7  13      270.49      326.99     52.63 o
  10   7  13      784.45      802.31     74.39 o
  11   7  13       65.77      113.83     54.93 o
  12   7  13       31.72        1.05     59.91 o
   0   8  13     2129.04     2280.13    121.37 o
   1   8  13      114.30       43.33     41.55 o
   2   8  13      799.21      771.52     63.55 o
   3   8  13      187.99      126.96     42.60 o
   4   8  13      518.79      582.43    103.02 o
   5   8  13      272.76      274.05    102.82 o
   6   8  13       87.85       80.92    102.21 o
   7   8  13        3.46       -3.78     55.04 o
   8   8  13      986.03      905.95     81.27 o
   9   8  13        3.01       94.09     79.03 o
   0   0  14     3175.07     3157.91    107.25 o
   1   0  14       65.84       12.10     36.29 o
   2   0  14     3214.08     3361.13     58.87 o
   3   0  14     1322.81     1219.70     26.61 o
   4   0  14       47.99       88.30     12.10 o
   5   0  14      511.46      674.56     22.98 o
   6   0  14     3119.46     3229.68     57.66 o
   7   0  14      788.40      906.00     26.61 o
   8   0  14      865.72      972.13     35.48 o
   9   0  14      959.51     1073.74     41.53 o
  10   0  14     1736.03     1625.73     51.21 o
  11   0  14     5033.64     5121.12    118.14 o
  12   0  14      462.24      476.99     44.35 o
  13   0  14        2.74      -23.79     47.98 o
  14   0  14      843.12      745.53     52.01 o
  15   0  14      204.09      141.12     48.38 o
  16   0  14        4.13       93.14     68.55 o
  17   0  14      299.78      370.14     80.64 o
  18   0  14     1143.72     1171.31    100.00 o
  19   0  14        0.97       31.85     72.58 o
  20   0  14      244.19      266.12     85.08 o
   1   1  14      278.14      323.03      7.98 o
   2   1  14     1536.34     1529.48     22.62 o
   3   1  14       12.13       40.86      8.41 o
   4   1  14      921.42      870.56     15.36 o
   5   1  14      247.95      233.17     12.11 o
   6   1  14     2724.22     2731.16     37.96 o
   7   1  14      147.82      202.41     15.09 o
   8   1  14      115.22      135.13     15.30 o
   9   1  14      456.56      369.06     52.22 o
  10   1  14     3671.97     3767.22    108.87 o
  11   1  14      104.85       64.61     36.49 o
  12   1  14      423.61      354.86     27.61 o
  13   1  14       50.27      129.94     25.28 o
  14   1  14      778.91      673.82     37.22 o
  15   1  14      245.75      261.31    110.88 o
  16   1  14        3.32       10.89     32.31 o
  17   1  14       31.47       38.55     50.40 o
  18   1  14      196.12      123.89     57.82 o
  19   1  14        1.64      -18.09    106.65 o
  20   1  14      404.11      332.32     62.58 o
   0   2  14     4100.13     3959.89     64.11 o
   1   2  14      764.02      811.82     16.53 o
   2   2  14     8674.22     9200.64     93.50 o
   3   2  14     3373.18     3550.10     49.19 o
   4   2  14     3211.34     3291.22    105.84 o
   5   2  14        0.01       10.48     13.42 o
   6   2  14     1754.01     1783.19     86.69 o
   7   2  14      733.18      795.78     21.41 o
   8   2  14      646.63      720.48     43.95 o
   9   2  14      180.50      251.24     20.13 o
  10   2  14      249.96      251.67     27.62 o
  11   2  14      203.60      236.77     22.74 o
  12   2  14      519.75      481.67     29.32 o
  13   2  14      109.37       78.59     22.95 o
  14   2  14      576.90      488.00     36.97 o
  15   2  14     1466.70     1417.17     75.60 o
  16   2  14      465.41      459.36     73.59 o
  17   2  14      935.32      934.58     65.06 o
  18   2  14       18.86      -11.69     70.36 o
  19   2  14       16.51       88.35     86.29 o
   1   3  14      856.75      944.11     48.99 o
   2   3  14      867.68      820.02     20.52 o
   3   3  14      326.24      357.19     22.58 o
   4   3  14      344.76      415.24     18.01 o
   5   3  14     1107.89     1193.57     29.38 o
   6   3  14       10.52        6.78     21.35 o
   7   3  14     1313.54     1347.11     38.85 o
   8   3  14       25.67       23.62     16.41 o
   9   3  14     1297.69     1357.09     60.68 o
  10   3  14     1486.10     1466.23     63.30 o
  11   3  14      749.61      659.86     31.06 o
  12   3  14     1454.07     1323.93     38.82 o
  13   3  14      213.47      177.29     23.88 o
  14   3  14      147.27      195.40     31.11 o
  15   3  14      575.89      580.14     54.23 o
  16   3  14       43.01       94.60     56.25 o
  17   3  14       12.72       46.57     38.54 o
  18   3  14       70.23       88.81     98.38 o
   0   4  14     1288.44     1260.02     40.72 o
   1   4  14      128.82      138.75     42.14 o
   2   4  14     3751.39     3938.02     58.93 o
   3   4  14      107.20      125.63     15.38 o
   4   4  14     2952.61     2877.50     47.35 o
   5   4  14      147.03      188.25     32.05 o
   6   4  14     1356.43     1263.56     44.26 o
   7   4  14     1192.61     1106.63     34.25 o
   8   4  14     1945.18     1965.64     70.16 o
   9   4  14      726.16      820.75     66.93 o
  10   4  14      251.23      181.20     31.85 o
  11   4  14      118.17       87.05     19.90 o
  12   4  14      460.94      472.15     29.06 o
  13   4  14      404.34      347.23     30.22 o
  14   4  14       34.42       47.65     29.84 o
  15   4  14       10.42       48.55     35.64 o
  16   4  14      861.70     1057.16    171.36 o
  17   4  14       80.11       93.90     62.50 o
  18   4  14      539.20      489.74    173.78 o
   1   5  14      470.73      410.47     25.17 o
   2   5  14     3303.32     3423.79     63.01 o
   3   5  14       14.44       21.69     16.32 o
   4   5  14      885.37      835.65     28.19 o
   5   5  14       67.92        5.51     21.29 o
   6   5  14     3307.84     3371.90     75.48 o
   7   5  14        7.56       28.74     24.23 o
   8   5  14      741.91      725.50     44.55 o
   9   5  14      798.94      729.97     36.34 o
  10   5  14      971.13      962.16     73.79 o
  11   5  14      236.35      222.45     42.62 o
  12   5  14     1115.40     1144.81    159.47 o
  13   5  14      258.38      183.30     41.90 o
  14   5  14      506.18      655.73    214.30 o
  15   5  14      348.21      331.98     52.09 o
  16   5  14       48.85      -86.74     76.98 o
   0   6  14      169.59      222.57     39.92 o
   1   6  14      129.58      152.59     28.23 o
   2   6  14      837.05      825.11     35.80 o
   3   6  14      160.73      231.00     47.98 o
   4   6  14      135.84      195.86     30.12 o
   5   6  14      465.17      410.53     30.21 o
   6   6  14        0.92      -14.50     28.22 o
   7   6  14       63.45      122.02     31.21 o
   8   6  14      330.92      372.25     42.20 o
   9   6  14       60.09       38.39     38.54 o
  10   6  14      505.56      609.49     63.07 o
  11   6  14        1.17       18.41     84.67 o
  12   6  14     1160.16     1153.25    130.03 o
  13   6  14       28.09      117.10     96.97 o
  14   6  14       42.77      137.48     71.92 o
   1   7  14        8.38      -25.60     36.80 o
   2   7  14     1114.66     1126.03     89.31 o
   3   7  14      548.21      566.14     45.69 o
   4   7  14      491.37      573.43     68.34 o
   5   7  14      898.70      897.97     55.10 o
   6   7  14       82.32       62.80     47.26 o
   7   7  14      110.02      180.71     74.59 o
   8   7  14      198.58      191.92    104.63 o
   9   7  14       10.66       19.52     47.37 o
  10   7  14      242.85      339.10     56.17 o
  11   7  14        5.84      -76.84     51.41 o
  12   7  14        4.42       18.92     55.10 o
   0   8  14        9.63      -23.79     56.05 o
   1   8  14      174.28      139.42     50.96 o
   2   8  14      268.93      221.02     48.98 o
   3   8  14       53.29      104.93     45.47 o
   4   8  14      258.98      314.92     75.40 o
   5   8  14       65.78       84.91     76.61 o
   6   8  14        2.77      -28.61     64.71 o
   7   8  14       25.37      -44.74     58.40 o
   8   8  14        2.37      139.02     65.93 o
   1   1  15     5729.14     6165.02     63.58 o
   2   1  15      218.30      325.89      9.38 o
   3   1  15     1155.43     1093.93     22.22 o
   4   1  15       66.76       60.08      9.38 o
   5   1  15        1.32      -11.59      9.88 o
   6   1  15     5491.52     5587.74     66.06 o
   7   1  15       17.77       16.62     12.69 o
   8   1  15     2087.48     2302.37     52.01 o
   9   1  15       38.03       21.81     15.49 o
  10   1  15     1392.93     1293.17     54.63 o
  11   1  15      152.38      119.06     21.89 o
  12   1  15       38.34       16.43     24.23 o
  13   1  15      687.43      751.28     81.85 o
  14   1  15     2608.60     2625.91     64.43 o
  15   1  15      165.95      157.44     29.45 o
  16   1  15      768.00      796.80     73.18 o
  17   1  15      162.47       59.85     48.10 o
  18   1  15        7.38      126.18     93.14 o
  19   1  15       71.40       86.71     62.87 o
   0   2  15      318.91      279.02     16.93 o
   1   2  15     6290.58     6777.49     66.57 o
   2   2  15     1526.85     1566.32     23.02 o
   3   2  15        5.75        6.05     14.11 o
   4   2  15     2955.84     3112.89     71.17 o
   5   2  15     1147.61     1186.11     32.66 o
   6   2  15     2727.27     2768.80     41.75 o
   7   2  15     1094.37     1102.35     25.20 o
   8   2  15     6568.49     6754.85    172.77 o
   9   2  15       54.45       40.25     18.14 o
  10   2  15     3379.45     3562.67    203.82 o
  11   2  15       73.49       77.01     21.35 o
  12   2  15     1941.02     2061.34     75.40 o
  13   2  15        6.54      -10.34     22.37 o
  14   2  15      140.21      163.59     27.21 o
  15   2  15      294.45      181.71     43.82 o
  16   2  15      533.57      489.08    144.95 o
  17   2  15      250.49      290.88     55.50 o
  18   2  15      113.60      120.90     45.81 o
  19   2  15       18.76     -107.81     74.59 o
   1   3  15       18.28       49.19     18.14 o
   2   3  15     4897.70     4875.79     59.34 o
   3   3  15       45.44       34.27     18.14 o
   4   3  15      419.89      396.34     17.74 o
   5   3  15      229.85      184.53     16.48 o
   6   3  15     4507.93     4264.20    112.09 o
   7   3  15       11.12       22.22     22.17 o
   8   3  15     2563.29     2567.09     56.72 o
   9   3  15       99.86       98.86     20.10 o
  10   3  15     3472.35     3732.77     65.19 o
  11   3  15       19.46       -8.53     26.81 o
  12   3  15       86.67       58.46     22.81 o
  13   3  15       78.19       79.12     30.04 o
  14   3  15      105.66      128.52     35.89 o
  15   3  15       15.80       22.71     32.73 o
  16   3  15      308.93      280.29     40.49 o
  17   3  15       25.56      -14.44     34.44 o
  18   3  15     1098.12     1224.13     75.41 o
   0   4  15       49.16       68.14     24.19 o
   1   4  15      127.39      189.21     19.65 o
   2   4  15      484.91      519.70     22.50 o
   3   4  15      149.87      176.78     16.11 o
   4   4  15      696.92      569.60     24.39 o
   5   4  15       50.56       74.71     22.66 o
   6   4  15     1439.64     1559.79     42.62 o
   7   4  15      126.34      127.20     25.09 o
   8   4  15      434.59      492.34     53.83 o
   9   4  15      848.81      825.34     41.10 o
  10   4  15      248.82      321.23     33.68 o
  11   4  15       19.31       23.79     28.74 o
  12   4  15      468.23      520.15     40.95 o
  13   4  15       98.18       98.23     42.54 o
  14   4  15      571.99      636.31     54.36 o
  15   4  15       10.66      -45.74     46.17 o
  16   4  15      207.06      165.31     62.87 o
  17   4  15       26.70       42.89     53.95 o
   1   5  15     3829.39     3904.05    130.44 o
   2   5  15        1.70       37.12     21.24 o
   3   5  15      630.45      582.04     27.95 o
   4   5  15      543.16      528.67     23.74 o
   5   5  15      806.51      747.09     33.06 o
   6   5  15      729.49      630.42     81.04 o
   7   5  15      535.30      470.24     42.34 o
   8   5  15       51.82       45.89     25.52 o
   9   5  15       10.91      -14.13     42.34 o
  10   5  15       41.49       14.29     33.97 o
  11   5  15       97.19       88.56     36.56 o
  12   5  15      113.93      134.92     54.84 o
  13   5  15      184.00      288.38     61.89 o
  14   5  15       82.87       69.41     74.79 o
  15   5  15        2.59       46.47     51.32 o
  16   5  15      994.67     1075.07     82.22 o
   0   6  15     1047.73     1048.74     74.19 o
   1   6  15       71.58       32.70     24.23 o
   2   6  15      909.02      859.91     38.50 o
   3   6  15        1.52       -3.91     21.97 o
   4   6  15        2.61       42.73     26.81 o
   5   6  15       27.36       23.73     26.38 o
   6   6  15       60.37       91.37     33.75 o
   7   6  15      143.83       50.13     29.15 o
   8   6  15       21.51       35.28     66.33 o
   9   6  15      421.49      296.85     46.47 o
  10   6  15       18.13      119.15     47.15 o
  11   6  15      238.69      287.18     55.80 o
  12   6  15       15.50       31.77     39.57 o
  13   6  15      132.62       59.45     66.73 o
  14   6  15        5.33      -75.09     72.58 o
   1   7  15       75.04      125.05     36.85 o
   2   7  15      365.19      447.59     71.57 o
   3   7  15       98.31      164.08     35.39 o
   4   7  15      356.53      314.41     42.54 o
   5   7  15      260.36      232.50     47.11 o
   6   7  15      200.93      279.13     52.29 o
   7   7  15       42.36       38.44     46.17 o
   8   7  15      137.83      283.22     55.74 o
   9   7  15       47.74       20.38    120.96 o
  10   7  15      509.47      405.41     65.87 o
  11   7  15        0.01       53.59     49.55 o
  12   7  15       12.39       41.28     57.06 o
   0   8  15     1615.34     1729.76    121.37 o
   1   8  15      185.81       27.25     78.42 o
   2   8  15      786.11      594.61     82.46 o
   3   8  15        0.20      114.41     87.09 o
   4   8  15      192.43      169.64     58.87 o
   5   8  15       22.40      -90.18     90.92 o
   6   8  15       61.11      140.68     55.22 o
   7   8  15       48.59       79.97     72.58 o
   8   8  15      387.09      439.95     76.41 o
   0   0  16     7107.31     7468.59    329.42 o
   1   0  16      506.55      439.09     37.09 o
   2   0  16     5337.24     5453.77     75.00 o
   3   0  16        1.20       31.85      8.06 o
   4   0  16      841.59      853.18     25.81 o
   5   0  16      237.27      329.82     20.56 o
   6   0  16     6309.76     6452.11    102.01 o
   7   0  16     4941.87     5434.82    102.82 o
   8   0  16      338.74      289.50     23.79 o
   9   0  16        5.64       16.13     31.85 o
  10   0  16       13.96       36.29     28.22 o
  11   0  16      916.08      860.44     48.38 o
  12   0  16      743.93      632.23     51.21 o
  13   0  16     2398.90     2341.02     85.88 o
  14   0  16      270.57      262.08     45.16 o
  15   0  16      686.12      667.71     65.72 o
  16   0  16     2201.40     2021.27    137.09 o
  17   0  16        6.71       64.11     72.17 o
  18   0  16       36.18       40.32     80.64 o
  19   0  16        8.51       72.58    100.40 o
   1   1  16      911.74     1002.00     17.11 o
   2   1  16      558.43      488.23     11.83 o
   3   1  16     2242.57     2005.04     29.85 o
   4   1  16      118.33      180.56     14.52 o
   5   1  16        1.14        7.96     18.35 o
   6   1  16     1057.94      998.91     22.18 o
   7   1  16       50.72       75.38     14.31 o
   8   1  16       76.57       98.42     17.10 o
   9   1  16      709.21      764.67     38.30 o
  10   1  16      994.04      957.28     28.36 o
  11   1  16     3677.57     3813.60    200.80 o
  12   1  16      462.23      553.94     70.56 o
  13   1  16      485.68      503.67     68.34 o
  14   1  16     2631.96     2567.92     68.27 o
  15   1  16      296.37      312.31     38.91 o
  16   1  16       19.98      131.84     50.84 o
  17   1  16      217.20      180.25     53.25 o
  18   1  16      397.23      386.75     84.87 o
  19   1  16        2.03      -67.85     50.28 o
   0   2  16     7592.45     8222.19    115.32 o
   1   2  16       93.77      106.31      9.32 o
   2   2  16       11.76       22.02     14.31 o
   3   2  16      406.26      397.03     15.79 o
   4   2  16      293.02      299.30     15.40 o
   5   2  16     1063.52     1078.16     33.47 o
   6   2  16      257.35      274.10     21.97 o
   7   2  16       39.42       22.95     15.59 o
   8   2  16     2400.29     2317.89     42.94 o
   9   2  16        0.23      -16.72     15.30 o
  10   2  16        4.85       38.22     16.96 o
  11   2  16     1053.70     1117.07     35.62 o
  12   2  16     3782.48     3657.10    123.38 o
  13   2  16      964.29      842.89     51.81 o
  14   2  16     1779.01     1601.62     86.29 o
  15   2  16      960.08     1061.57     95.36 o
  16   2  16      132.22       82.65     52.42 o
  17   2  16       21.15      -30.77     45.23 o
  18   2  16       25.81        7.15     50.09 o
  19   2  16       20.58        4.49    100.40 o
   1   3  16      679.21      720.43     17.97 o
   2   3  16       11.51       18.01     11.54 o
   3   3  16       57.80       58.12     12.49 o
   4   3  16        0.50       23.79     15.30 o
   5   3  16      275.42      315.73     20.16 o
   6   3  16      642.43      640.33     26.98 o
   7   3  16      150.10      179.68     18.66 o
   8   3  16       19.96        2.12     19.81 o
   9   3  16     2715.53     2728.18     53.77 o
  10   3  16     1189.23     1238.78     78.63 o
  11   3  16     1700.96     1609.64     71.77 o
  12   3  16      221.20      184.78     23.54 o
  13   3  16      567.25      533.17     33.06 o
  14   3  16     2384.53     2441.61     67.75 o
  15   3  16      467.80      386.20     82.25 o
  16   3  16       18.97      -22.11     34.97 o
  17   3  16        3.70       -5.93     48.79 o
  18   3  16       11.78       -5.44     49.86 o
   0   4  16      785.18      787.87     32.26 o
   1   4  16      682.31      742.16     31.05 o
   2   4  16      721.38      710.73     21.21 o
   3   4  16       27.74       63.07     15.20 o
   4   4  16     4736.72     4803.81     74.70 o
   5   4  16      451.72      488.62     56.45 o
   6   4  16      364.80      361.64     25.66 o
   7   4  16      333.95      357.11     30.44 o
   8   4  16     1336.08     1324.85     46.70 o
   9   4  16     1054.89     1094.30     48.98 o
  10   4  16     2127.18     2178.33     80.44 o
  11   4  16      138.87      122.47     40.32 o
  12   4  16      649.46      651.49     40.73 o
  13   4  16      112.19      135.60     28.46 o
  14   4  16       66.56      184.82     43.41 o
  15   4  16      143.76      132.48    100.80 o
  16   4  16      296.80      164.23     58.68 o
  17   4  16       72.00       28.01     80.64 o
   1   5  16     4842.35     5003.79     90.66 o
   2   5  16      387.07      370.47     28.66 o
   3   5  16      199.11      204.03     26.21 o
   4   5  16     1799.41     1828.64     41.63 o
   5   5  16     1967.80     1828.23     62.30 o
   6   5  16     3936.26     3904.90    118.95 o
   7   5  16        4.70       85.88     86.29 o
   8   5  16     1109.24      966.35     41.51 o
   9   5  16      562.42      533.93     39.21 o
  10   5  16     3074.98     2879.39     88.35 o
  11   5  16      999.80      925.14     53.81 o
  12   5  16      265.10      239.26     42.75 o
  13   5  16       59.12       34.21     58.26 o
  14   5  16      432.56      417.63     55.92 o
  15   5  16       26.58        7.42     54.23 o
  16   5  16       62.14      -36.09     53.36 o
   0   6  16      833.45      801.98     68.14 o
   1   6  16       46.41       41.69     28.22 o
   2   6  16      137.90       90.65     28.22 o
   3   6  16      233.38      214.39     42.34 o
   4   6  16       15.90       13.92     30.24 o
   5   6  16      649.00      672.57     36.39 o
   6   6  16      505.18      488.22     49.80 o
   7   6  16      102.42      111.67     32.69 o
   8   6  16     1460.56     1483.99    163.70 o
   9   6  16      162.82      184.16     48.18 o
  10   6  16       20.75       14.94     46.85 o
  11   6  16        0.21       26.94     48.27 o
  12   6  16      623.33      721.01     58.06 o
  13   6  16      198.83      164.07     48.18 o
  14   6  16      310.24      245.19     62.58 o
   1   7  16     1178.92     1126.42     57.00 o
   2   7  16      132.54       76.62     41.73 o
   3   7  16       53.52       81.29     60.48 o
   4   7  16       29.59       75.71     41.23 o
   5   7  16        7.25       13.16     60.28 o
   6   7  16      138.78      110.41     49.45 o
   7   7  16       51.58        7.86    106.65 o
   8   7  16       47.14       -9.20     50.80 o
   9   7  16      252.18      146.10     58.13 o
  10   7  16       68.19      190.35     54.24 o
  11   7  16       28.47       30.16     51.20 o
   0   8  16       70.45       80.24     64.92 o
   1   8  16       95.52       58.51     92.54 o
   2   8  16      116.22      114.26     47.37 o
   3   8  16      150.16       -9.26     43.97 o
   4   8  16       37.80     -152.23    107.45 o
   5   8  16        0.97       33.24     38.71 o
   6   8  16       24.79      -26.31     46.54 o
   7   8  16       34.75       87.96     90.32 o
   1   1  17      315.29      399.07     12.75 o
   2   1  17     3989.97     4040.19     45.62 o
   3   1  17      249.33      316.13     11.12 o
   4   1  17       58.41       56.70      9.47 o
   5   1  17      367.87      435.53     15.90 o
   6   1  17      726.92      707.64     21.97 o
   7   1  17      508.93      532.95     18.31 o
   8   1  17      502.49      527.48     18.93 o
   9   1  17      147.40      140.70     30.04 o
  10   1  17     1002.02      939.88     33.26 o
  11   1  17       95.00      117.37     54.43 o
  12   1  17      679.95      760.74     33.32 o
  13   1  17     1196.47     1104.82     41.38 o
  14   1  17      458.83      409.09     32.05 o
  15   1  17       53.00       -4.99     26.81 o
  16   1  17        5.83       27.14     41.29 o
  17   1  17      156.38      176.34     53.02 o
  18   1  17        1.84      122.46     58.46 o
  19   1  17      101.26      186.88     58.37 o
   0   2  17      932.53     1086.24     33.47 o
   1   2  17      635.50      682.36     15.09 o
   2   2  17     1268.46     1251.64     21.67 o
   3   2  17        1.46       26.38     14.11 o
   4   2  17     2787.00     2913.69     55.04 o
   5   2  17      287.29      308.05     18.75 o
   6   2  17      649.41      610.29     19.95 o
   7   2  17      380.43      348.39     16.82 o
   8   2  17     9599.86    10035.91    119.16 o
   9   2  17       27.33       57.93     21.53 o
  10   2  17     1400.45     1453.73     50.80 o
  11   2  17      251.95      223.77     25.28 o
  12   2  17      240.72      193.81     25.28 o
  13   2  17     1333.64     1285.04    119.15 o
  14   2  17      161.23       78.23     25.09 o
  15   2  17       30.94      161.49     62.90 o
  16   2  17       53.62      105.95     42.31 o
  17   2  17       86.90      109.26     92.94 o
  18   2  17      517.23      588.82     59.87 o
   1   3  17     3721.31     3543.79     48.18 o
   2   3  17     1984.03     2128.10     33.21 o
   3   3  17      269.87      305.01     22.18 o
   4   3  17      162.85      171.43     15.49 o
   5   3  17       28.51       34.44     19.96 o
   6   3  17     6695.83     6702.47    102.11 o
   7   3  17        0.19       31.48     23.99 o
   8   3  17       97.26      143.27     34.68 o
   9   3  17      827.53     1005.19    114.51 o
  10   3  17      936.68      893.17     55.24 o
  11   3  17      233.07      184.24     26.75 o
  12   3  17      175.68      200.36     23.99 o
  13   3  17      243.66      270.11     29.38 o
  14   3  17      636.56      594.37     36.41 o
  15   3  17       75.74       35.95     66.33 o
  16   3  17       36.67      -41.77     34.97 o
  17   3  17      196.66      167.40     61.38 o
  18   3  17      535.93      449.26     64.29 o
   0   4  17      470.01      452.40     27.01 o
   1   4  17      108.81      144.08     32.46 o
   2   4  17      304.84      309.26     18.77 o
   3   4  17     3698.75     3820.75     58.20 o
   4   4  17      255.28      250.13     32.86 o
   5   4  17        5.44       61.51     25.84 o
   6   4  17     2343.11     2304.99     61.09 o
   7   4  17      397.86      331.03     34.35 o
   8   4  17      153.17      200.92     32.66 o
   9   4  17      142.13      136.23     43.95 o
  10   4  17       10.48       30.47     26.21 o
  11   4  17      435.15      406.81     35.47 o
  12   4  17     1672.35     1736.26     54.25 o
  13   4  17      650.93      570.61     49.60 o
  14   4  17       51.31       -4.63     37.59 o
  15   4  17      619.34      579.90     55.84 o
  16   4  17       25.61      146.08     79.23 o
  17   4  17        4.56       -3.42     57.98 o
   1   5  17      398.00      369.83     54.03 o
   2   5  17      154.19      195.28     31.85 o
   3   5  17      138.61      122.78     19.81 o
   4   5  17       65.95       95.22     20.36 o
   5   5  17        8.67       33.95     23.99 o
   6   5  17     1084.33     1091.16     42.85 o
   7   5  17       48.11       38.89     54.43 o
   8   5  17      203.25      200.41     40.72 o
   9   5  17      311.16      250.02     33.14 o
  10   5  17       34.71       50.76     39.61 o
  11   5  17       30.68       53.07     36.77 o
  12   5  17      234.64      273.68     43.10 o
  13   5  17       78.90       35.28     47.56 o
  14   5  17      126.44      172.88    129.23 o
  15   5  17        8.58       60.60     47.13 o
   0   6  17     1407.45     1028.18     56.85 o
   1   6  17      936.72      812.40     41.57 o
   2   6  17     1658.65     1540.00    152.82 o
   3   6  17      919.23      794.61     46.37 o
   4   6  17       28.82       38.72     29.71 o
   5   6  17       11.40       10.59     27.07 o
   6   6  17      435.42      312.66     38.72 o
   7   6  17        0.88        9.88     50.20 o
   8   6  17        0.18       29.42     50.20 o
   9   6  17       47.22      122.30     49.35 o
  10   6  17        1.77       34.13     49.99 o
  11   6  17       74.37       91.34     58.96 o
  12   6  17      480.28      482.64     58.23 o
  13   6  17       28.82       52.56     60.28 o
   1   7  17      232.40      281.03     50.27 o
   2   7  17      431.64      480.47     48.32 o
   3   7  17        0.29       16.13     33.55 o
   4   7  17      222.78      229.12     49.96 o
   5   7  17        7.33       37.10     42.31 o
   6   7  17      581.88      584.41     61.73 o
   7   7  17        2.13       -8.64     47.66 o
   8   7  17        5.42      -49.23     52.53 o
   9   7  17      201.61      138.04     47.39 o
  10   7  17      394.40      359.50     60.30 o
  11   7  17       55.07      -87.36     58.24 o
   0   8  17     3031.78     3201.06    165.31 o
   1   8  17       18.30        8.37     32.89 o
   2   8  17      128.71       99.33     54.43 o
   3   8  17        8.25      103.42     44.56 o
   4   8  17      170.90      103.13     49.83 o
   5   8  17      146.10      121.89     56.07 o
   6   8  17        0.54       -7.19     53.28 o
   0   0  18     2451.08     3065.98    196.76 o
   1   0  18     2017.73     2003.94     68.14 o
   2   0  18     1102.06     1149.94     56.05 o
   3   0  18     2835.06     2995.82     41.53 o
   4   0  18      216.97      181.04     15.32 o
   5   0  18     4209.72     4286.08     83.06 o
   6   0  18      109.03      145.56     19.76 o
   7   0  18     3651.03     3442.58     66.93 o
   8   0  18      335.62      266.12     25.00 o
   9   0  18        0.03      -23.79     24.19 o
  10   0  18     1311.94     1485.41     58.87 o
  11   0  18      923.10     1016.08     52.82 o
  12   0  18       41.42       23.79     27.82 o
  13   0  18     1486.10     1398.72     66.53 o
  14   0  18      114.06       80.24     44.35 o
  15   0  18       11.24        4.03     40.72 o
  16   0  18      424.55      407.64     69.35 o
  17   0  18       10.25      -20.16     52.82 o
  18   0  18      148.83      270.55     68.95 o
   1   1  18      539.63      557.47     16.53 o
   2   1  18      818.42      877.41     13.40 o
   3   1  18       61.62       96.44     22.18 o
   4   1  18     1102.21     1132.60     24.09 o
   5   1  18      733.82      728.36     16.96 o
   6   1  18      913.91      949.31     41.13 o
   7   1  18     1307.24     1326.68     28.97 o
   8   1  18      158.08      170.06     15.01 o
   9   1  18     1055.24     1024.40     27.21 o
  10   1  18      478.40      479.82     29.33 o
  11   1  18      438.00      493.76     29.71 o
  12   1  18      564.34      506.85     32.14 o
  13   1  18       97.22       96.33     25.95 o
  14   1  18      786.82      704.19     40.32 o
  15   1  18       27.57       17.84     44.35 o
  16   1  18       19.55        0.00     66.13 o
  17   1  18       37.33      -40.12     45.57 o
  18   1  18      318.59      268.01     84.87 o
   0   2  18     3813.23     4352.61     75.40 o
   1   2  18      272.53      278.07     17.94 o
   2   2  18      130.73      116.47     11.68 o
   3   2  18       77.62       80.24     11.12 o
   4   2  18      150.62      155.54     13.96 o
   5   2  18      493.07      524.90     21.97 o
   6   2  18      259.95      275.77     19.96 o
   7   2  18      578.26      538.68     22.80 o
   8   2  18      308.62      269.46     19.57 o
   9   2  18     1567.47     1503.46     36.37 o
  10   2  18      499.47      502.38     27.09 o
  11   2  18      306.71      310.74     22.57 o
  12   2  18      234.18      282.83     38.71 o
  13   2  18       23.88       -4.03     22.57 o
  14   2  18       71.19      109.83     26.85 o
  15   2  18       14.00        4.64     40.87 o
  16   2  18       13.17       -0.53     78.42 o
  17   2  18      862.75      775.41     59.43 o
  18   2  18        5.22       57.97     42.14 o
   1   3  18      137.68      141.69     14.40 o
   2   3  18      896.41      855.03     23.66 o
   3   3  18     1571.00     1475.36     32.53 o
   4   3  18      724.57      661.78     21.81 o
   5   3  18        7.35        5.38     18.03 o
   6   3  18     1673.07     1567.95     39.20 o
   7   3  18      109.23      156.15     19.15 o
   8   3  18       17.01       22.30     22.80 o
   9   3  18     3452.63     3399.75     70.53 o
  10   3  18       29.30       -5.93     24.40 o
  11   3  18       93.22       78.72     36.09 o
  12   3  18      168.40      151.17     48.38 o
  13   3  18        9.87       38.31     28.65 o
  14   3  18      728.01      712.16     41.81 o
  15   3  18        1.40       23.23     29.83 o
  16   3  18      476.17      379.87     42.75 o
  17   3  18       69.99        8.73     66.33 o
   0   4  18     3216.26     3287.75     87.50 o
   1   4  18     5987.19     5898.03    112.09 o
   2   4  18       39.69       44.76     17.74 o
   3   4  18      101.17      133.95     18.08 o
   4   4  18     2730.64     2789.00    103.83 o
   5   4  18      929.36      817.11     30.47 o
   6   4  18      912.77      951.19     42.87 o
   7   4  18     1741.91     1697.23     65.32 o
   8   4  18       89.25      149.15     46.37 o
   9   4  18       10.83       51.61     26.41 o
  10   4  18      511.31      594.06     40.95 o
  11   4  18       12.65       50.71     31.17 o
  12   4  18      121.58      110.35     26.81 o
  13   4  18      522.99      587.17     50.18 o
  14   4  18       12.36       41.30     37.00 o
  15   4  18        9.42      -51.41     44.56 o
  16   4  18       64.72      -63.13     56.15 o
   1   5  18        2.19       10.98     26.01 o
   2   5  18     2637.18     2757.64     58.81 o
   3   5  18      275.26      241.09     25.66 o
   4   5  18      225.84      189.32     22.80 o
   5   5  18       27.78        7.86     25.37 o
   6   5  18     1682.60     1750.32    114.11 o
   7   5  18       17.48       52.22     36.09 o
   8   5  18      377.00      380.88     41.11 o
   9   5  18        1.24       10.03     28.65 o
  10   5  18      983.97     1049.83     64.98 o
  11   5  18       38.76       56.41     38.79 o
  12   5  18       24.22       43.39     41.73 o
  13   5  18     1017.33     1043.21     62.11 o
  14   5  18        0.10       12.10     43.49 o
  15   5  18        9.67       84.90     57.74 o
   0   6  18       15.45      -16.13     35.89 o
   1   6  18      145.92      106.95     29.96 o
   2   6  18      691.04      643.43     39.72 o
   3   6  18     1091.17     1147.02     49.39 o
   4   6  18      282.20      313.69     33.36 o
   5   6  18      199.02      151.28     29.38 o
   6   6  18      227.27      267.95     62.30 o
   7   6  18      127.92      187.08     43.39 o
   8   6  18     1099.77     1199.33    113.30 o
   9   6  18      108.50      124.50     48.22 o
  10   6  18       18.69       69.57     53.61 o
  11   6  18      341.25      412.56     63.60 o
  12   6  18      447.64      460.39     58.76 o
  13   6  18       43.49      129.54    155.44 o
   1   7  18      948.47      704.26     62.10 o
   2   7  18        8.63      -16.21     40.06 o
   3   7  18      262.49      194.12     38.85 o
   4   7  18        2.43      -25.20     42.65 o
   5   7  18      653.77      615.71     51.09 o
   6   7  18      147.70      120.74     62.90 o
   7   7  18       99.61       59.18     46.75 o
   8   7  18       14.52       32.01     56.96 o
   9   7  18       93.74      162.91     51.46 o
  10   7  18        6.89       58.10     55.04 o
   0   8  18      225.59      285.47     77.42 o
   1   8  18      322.44      332.82     50.55 o
   2   8  18       13.63       40.12     45.33 o
   3   8  18       42.28       37.58     44.28 o
   4   8  18       17.34      -30.83     58.46 o
   5   8  18       16.31      108.43     84.87 o
   1   1  19      252.63      247.91      8.41 o
   2   1  19       17.23       30.19     16.33 o
   3   1  19      822.68      892.43     16.11 o
   4   1  19      107.65      101.45     11.89 o
   5   1  19      599.83      572.34     18.19 o
   6   1  19       85.74       80.13     12.68 o
   7   1  19      167.91      134.25     15.49 o
   8   1  19       33.11       61.55     15.20 o
   9   1  19      852.10      744.46     26.58 o
  10   1  19     4051.14     3864.33     69.97 o
  11   1  19     2920.67     2746.90     62.39 o
  12   1  19      544.91      503.14     49.39 o
  13   1  19      367.33      275.79     66.53 o
  14   1  19      215.04      219.68     48.38 o
  15   1  19       18.16       42.10     56.65 o
  16   1  19      154.81      178.29     70.76 o
  17   1  19      360.32      322.70     49.93 o
  18   1  19       11.85      -42.33     58.26 o
   0   2  19      108.61      124.99     15.73 o
   1   2  19     3274.30     3167.72     42.70 o
   2   2  19      472.71      474.20     13.91 o
   3   2  19        0.33       22.18     14.11 o
   4   2  19      321.08      324.74     15.98 o
   5   2  19     1311.36     1298.28     27.38 o
   6   2  19     2643.82     2645.68     81.45 o
   7   2  19      127.75      138.09     19.81 o
   8   2  19     2121.17     2173.82     47.38 o
   9   2  19       42.84       44.88     18.48 o
  10   2  19        5.90       12.84     21.41 o
  11   2  19     1844.98     2021.60     47.87 o
  12   2  19      864.18      731.84     46.17 o
  13   2  19       33.45       16.79     28.00 o
  14   2  19       55.47       40.32     30.53 o
  15   2  19      786.82      937.71     69.75 o
  16   2  19        4.34       17.75     36.85 o
  17   2  19       19.76       -9.45     74.19 o
  18   2  19      542.07      585.56     86.69 o
   1   3  19       96.25      110.20     24.19 o
   2   3  19     1517.97     1478.38     31.65 o
   3   3  19     2113.91     1996.12     99.19 o
   4   3  19      466.88      408.55     20.88 o
   5   3  19     2805.79     2724.54     52.50 o
   6   3  19     2034.70     2122.12     67.13 o
   7   3  19      138.35      169.75     44.15 o
   8   3  19      261.22      220.35     26.61 o
   9   3  19      501.93      505.87     66.53 o
  10   3  19      725.53      829.00     37.47 o
  11   3  19     1904.35     1923.67     53.17 o
  12   3  19     1183.17     1110.37     69.75 o
  13   3  19      918.40      927.31     47.27 o
  14   3  19      439.73      505.50     43.19 o
  15   3  19       41.98       94.19     37.87 o
  16   3  19       49.54       23.79     42.20 o
  17   3  19      364.10      413.16     94.15 o
   0   4  19     3771.68     3747.00     93.14 o
   1   4  19     1243.39     1202.16     31.07 o
   2   4  19       55.08       77.63     32.05 o
   3   4  19     1798.44     1735.12     41.19 o
   4   4  19      332.13      323.42     24.17 o
   5   4  19       41.53       55.52     22.28 o
   6   4  19        4.75       13.91     25.48 o
   7   4  19      252.28      233.38     30.16 o
   8   4  19      466.53      383.37     62.50 o
   9   4  19       20.52      -28.34     28.65 o
  10   4  19     1571.09     1314.39     80.04 o
  11   4  19      115.77      148.07     72.17 o
  12   4  19      107.19       84.84     64.31 o
  13   4  19      499.12      537.46     52.22 o
  14   4  19        1.70      -29.09     38.97 o
  15   4  19      128.24      223.60     45.99 o
  16   4  19      100.76       90.61     51.41 o
   1   5  19        0.15       18.30     22.18 o
   2   5  19       98.94      129.49     22.66 o
   3   5  19      212.58      247.00     24.63 o
   4   5  19      297.07      186.70     24.51 o
   5   5  19        5.18       17.00     22.37 o
   6   5  19      233.30      245.96     33.46 o
   7   5  19      534.21      560.32     38.05 o
   8   5  19        4.69       14.54     30.87 o
   9   5  19       57.46       95.02     33.86 o
  10   5  19      119.27      129.45     58.46 o
  11   5  19       35.97      -46.80     34.78 o
  12   5  19      217.45      207.22     45.57 o
  13   5  19       27.14      -39.60     44.15 o
  14   5  19       98.52      164.14     41.39 o
   0   6  19      119.80       16.13     44.35 o
   1   6  19      294.67      279.21     32.86 o
   2   6  19       20.29       26.04     28.91 o
   3   6  19      136.19      101.80     28.09 o
   4   6  19        1.13      -38.92     25.95 o
   5   6  19        1.34      -25.99     50.20 o
   6   6  19      105.83      166.31     47.37 o
   7   6  19      106.33       82.25     43.97 o
   8   6  19      250.52      175.61     49.57 o
   9   6  19      734.77      735.51     65.70 o
  10   6  19      556.25      516.66     61.36 o
  11   6  19      108.56       82.70     45.63 o
  12   6  19       40.52       40.83     50.66 o
   1   7  19       23.51       94.70     40.68 o
   2   7  19      172.20      148.98     42.48 o
   3   7  19      224.88      178.14     41.20 o
   4   7  19       65.27      168.61     51.46 o
   5   7  19        7.23      -44.09     44.12 o
   6   7  19      656.01      748.32     67.43 o
   7   7  19        4.09        0.74     43.65 o
   8   7  19       24.69      226.98     68.05 o
   9   7  19      341.28      338.54     64.31 o
   0   8  19       45.63        8.06     64.92 o
   1   8  19       86.81       10.88     45.41 o
   2   8  19       86.02       95.51     53.09 o
   3   8  19        1.88       45.97     42.48 o
   4   8  19       13.70      232.45     55.90 o
   0   0  20     3495.95     3368.39    117.74 o
   1   0  20      828.58      841.89     55.24 o
   2   0  20      737.66      691.10     56.85 o
   3   0  20        2.51       31.85      4.44 o
   4   0  20      667.91      691.10     20.16 o
   5   0  20     8470.63     8927.39    131.85 o
   6   0  20       16.93       52.42     20.16 o
   7   0  20      312.08      358.05     24.19 o
   8   0  20     2232.32     2195.86     59.67 o
   9   0  20     2070.02     2072.88     57.66 o
  10   0  20    14177.08    14771.06    324.18 o
  11   0  20       27.96       12.10     40.32 o
  12   0  20      372.42      270.55     39.51 o
  13   0  20      203.18      241.92     39.51 o
  14   0  20       15.22       40.32     44.35 o
  15   0  20     1171.61     1403.56     95.16 o
  16   0  20       27.08      -48.79     69.35 o
  17   0  20      647.77      554.81     83.87 o
  18   0  20       86.67      -64.11     84.27 o
   1   1  20      340.60      337.07     32.65 o
   2   1  20      612.75      603.32     15.66 o
   3   1  20       12.48       30.82      8.27 o
   4   1  20      930.91      932.00     29.03 o
   5   1  20      944.26      938.64     22.09 o
   6   1  20     1482.01     1492.47     36.69 o
   7   1  20      398.58      376.60     18.55 o
   8   1  20     1976.14     1897.63     38.54 o
   9   1  20     1533.06     1658.24     37.36 o
  10   1  20     3203.60     3323.88     66.65 o
  11   1  20       18.41       26.21     22.28 o
  12   1  20       74.66       85.57     58.26 o
  13   1  20       62.11       31.54     27.09 o
  14   1  20      341.80      229.12     33.10 o
  15   1  20       50.18       51.37     34.77 o
  16   1  20       23.04       43.09     43.65 o
  17   1  20      115.57      326.93     79.03 o
  18   1  20       74.31       33.32     48.27 o
   0   2  20      374.78      379.82     17.34 o
   1   2  20      329.50      324.13     11.26 o
   2   2  20      333.53      331.48     19.35 o
   3   2  20       55.73       83.72     12.59 o
   4   2  20       86.37       59.47     14.40 o
   5   2  20        3.63        0.00     14.26 o
   6   2  20      487.43      478.41     19.67 o
   7   2  20     2082.63     1959.17     56.05 o
   8   2  20      127.75      147.16     19.53 o
   9   2  20      920.76      898.58     75.00 o
  10   2  20      742.96      603.28     27.42 o
  11   2  20       37.78       11.86     23.12 o
  12   2  20      286.45      251.30     24.05 o
  13   2  20        0.79       -1.41     26.17 o
  14   2  20     1066.42     1058.70     84.27 o
  15   2  20      137.13      -22.38     78.42 o
  16   2  20       10.87       13.50     45.18 o
  17   2  20      303.20      318.15     70.56 o
   1   3  20       81.24       72.92     14.40 o
   2   3  20       26.39       37.96     14.31 o
   3   3  20       17.41       19.96     14.26 o
   4   3  20       13.32       12.16     17.25 o
   5   3  20     1033.76     1042.56     31.51 o
   6   3  20     1791.23     1708.79     46.22 o
   7   3  20     1799.82     1966.01     55.22 o
   8   3  20       43.82       -4.03     22.57 o
   9   3  20      380.96      319.52     28.27 o
  10   3  20       87.12      106.68     25.37 o
  11   3  20      523.98      486.19     36.38 o
  12   3  20      379.09      381.10     59.88 o
  13   3  20       26.42       20.16     30.98 o
  14   3  20      103.97      132.22     33.60 o
  15   3  20        1.78      -17.53     31.96 o
  16   3  20      237.80      172.76     82.86 o
   0   4  20     3498.30     3101.06     84.67 o
   1   4  20      113.30       83.52     18.08 o
   2   4  20      252.12      230.26     26.21 o
   3   4  20     3616.69     3468.91     60.57 o
   4   4  20      954.92      886.54     33.27 o
   5   4  20      116.84       94.58     78.42 o
   6   4  20      467.13      436.47     31.93 o
   7   4  20     2438.76     2347.54    165.31 o
   8   4  20     1749.69     1578.88     56.78 o
   9   4  20      221.90      218.56     30.98 o
  10   4  20      166.63      167.22     34.68 o
  11   4  20      173.83      185.87     36.01 o
  12   4  20      102.51      173.24     48.79 o
  13   4  20       93.23       43.56     37.97 o
  14   4  20       49.11       74.26     45.81 o
  15   4  20       55.40      -26.11     48.64 o
   1   5  20      177.39      137.69     22.66 o
   2   5  20       25.98      -23.79     21.07 o
   3   5  20      294.53      207.18     42.74 o
   4   5  20       59.79       44.15     26.41 o
   5   5  20       63.67       41.13     27.98 o
   6   5  20       78.37      152.84     26.09 o
   7   5  20        3.77       30.19     54.23 o
   8   5  20      164.27      172.35     37.17 o
   9   5  20      163.10      151.98     58.06 o
  10   5  20      913.86     1008.78    141.93 o
  11   5  20      901.98      778.92     55.22 o
  12   5  20      131.98      148.31     42.14 o
  13   5  20      533.04      663.89    116.53 o
  14   5  20      268.37      344.75     62.01 o
   0   6  20     1134.34     1012.05     72.58 o
   1   6  20      130.79       94.20     48.18 o
   2   6  20      433.81      350.00     32.72 o
   3   6  20      211.12      153.32     31.79 o
   4   6  20      462.58      525.05     49.26 o
   5   6  20      113.36       74.19     37.06 o
   6   6  20       35.41       65.69     41.29 o
   7   6  20      192.69      163.62     53.19 o
   8   6  20        2.48       17.38     46.17 o
   9   6  20       13.28       28.56     46.85 o
  10   6  20      290.59      239.25     50.63 o
  11   6  20      147.64      243.38     61.59 o
  12   6  20      832.33      797.64     82.01 o
   1   7  20      913.25      786.86     60.28 o
   2   7  20        2.17       56.68     82.66 o
   3   7  20       45.55       12.10     40.20 o
   4   7  20      674.95      691.69     55.44 o
   5   7  20      166.30       59.44     48.05 o
   6   7  20        0.34       26.19     42.76 o
   7   7  20        7.63       76.28     44.45 o
   8   7  20       20.00      100.21     80.24 o
   0   8  20      832.38      711.26    108.46 o
   1   8  20       45.66      -77.11     51.41 o
   1   1  21       99.13       91.56     28.94 o
   2   1  21      141.60      138.86      8.41 o
   3   1  21     2133.25     2064.22     24.52 o
   4   1  21      228.78      250.04     11.26 o
   5   1  21      775.16      721.30     19.24 o
   6   1  21      459.35      358.05     17.11 o
   7   1  21       30.78       39.20     12.59 o
   8   1  21      101.01       92.66     17.39 o
   9   1  21      201.78      203.03     21.96 o
  10   1  21        5.91       -2.23     25.38 o
  11   1  21     1768.80     1685.39    113.70 o
  12   1  21      318.20      265.27     27.09 o
  13   1  21        9.74       71.85     30.24 o
  14   1  21      542.04      562.93     40.58 o
  15   1  21      266.67      320.80     68.75 o
  16   1  21      199.76      180.45     49.42 o
  17   1  21      131.30      175.29     60.48 o
   0   2  21       10.81       12.10     12.10 o
   1   2  21      698.29      684.62     19.96 o
   2   2  21      279.31      293.42     20.56 o
   3   2  21      302.13      312.32     18.95 o
   4   2  21      103.52      119.41     16.33 o
   5   2  21     4511.28     4526.98     59.64 o
   6   2  21     1103.76     1158.61     67.13 o
   7   2  21     1199.80     1149.76     30.51 o
   8   2  21     1587.64     1667.85     77.82 o
   9   2  21      312.45      311.31     24.17 o
  10   2  21       43.81       62.07     26.41 o
  11   2  21      590.04      652.45     29.50 o
  12   2  21      236.04      279.45     26.09 o
  13   2  21      102.30       73.38     27.09 o
  14   2  21       43.28       76.27     28.02 o
  15   2  21     1248.25     1299.23    152.21 o
  16   2  21      206.82      102.82     50.05 o
  17   2  21       25.83      -10.27     52.29 o
   1   3  21     1137.04     1160.31     34.68 o
   2   3  21      104.71       87.00     16.33 o
   3   3  21      133.17      104.11     28.43 o
   4   3  21     1768.92     1882.60     40.79 o
   5   3  21     4300.98     4446.15     80.44 o
   6   3  21      758.84      853.34     31.35 o
   7   3  21      695.99      706.12     37.05 o
   8   3  21     1684.51     1696.88     46.97 o
   9   3  21     1136.48     1287.99     44.88 o
  10   3  21      681.03      609.20     34.31 o
  11   3  21       97.52      127.11     31.36 o
  12   3  21      138.69      145.05     35.14 o
  13   3  21     1335.98     1540.14     59.85 o
  14   3  21      327.56      351.86     41.03 o
  15   3  21        5.72       27.99    113.10 o
  16   3  21       15.74       -1.88     59.77 o
   0   4  21      344.36      345.95     33.06 o
   1   4  21     2072.28     2047.16     44.61 o
   2   4  21      214.21      254.64     60.68 o
   3   4  21     2034.77     1908.63     47.03 o
   4   4  21      257.73      235.92     23.99 o
   5   4  21     1065.15     1008.71     66.93 o
   6   4  21      223.30      256.96     28.51 o
   7   4  21     1631.10     1533.66     67.34 o
   8   4  21     1332.90     1377.06     74.79 o
   9   4  21        9.20        3.27     26.97 o
  10   4  21      207.64      215.45     60.68 o
  11   4  21     1477.65     1441.35     69.55 o
  12   4  21      109.33       65.73     90.92 o
  13   4  21       13.01       28.63     48.77 o
  14   4  21        1.91      -41.60     51.15 o
  15   4  21       67.95      110.58    165.31 o
   1   5  21        9.93       -2.12     19.81 o
   2   5  21       62.17       34.07     22.81 o
   3   5  21      320.07      238.55     50.20 o
   4   5  21      184.82      148.85     32.66 o
   5   5  21      223.69      210.80     44.76 o
   6   5  21        7.80      -48.61     32.41 o
   7   5  21        5.51       -7.86     43.05 o
   8   5  21      128.64      104.46     39.63 o
   9   5  21      279.10      426.30     68.34 o
  10   5  21      289.43      319.12     46.89 o
  11   5  21       10.27       38.01     48.65 o
  12   5  21        8.26       40.89     80.44 o
  13   5  21      271.86      175.55     60.53 o
   0   6  21      985.28     1065.27     99.59 o
   1   6  21       74.50       51.01     38.28 o
   2   6  21     1309.98     1242.51     59.97 o
   3   6  21      434.05      462.76     49.32 o
   4   6  21       53.26      154.73     48.34 o
   5   6  21       12.18       67.88     38.28 o
   6   6  21      401.08      425.86     51.75 o
   7   6  21       73.02      114.64     45.15 o
   8   6  21      416.28      418.72     54.17 o
   9   6  21      218.18      189.04     63.16 o
  10   6  21       34.26      -44.34     86.89 o
  11   6  21       58.73     -108.62    137.09 o
   1   7  21        1.68      108.63     62.70 o
   2   7  21      418.09      469.50     53.38 o
   3   7  21      125.54      322.91     52.00 o
   4   7  21       27.76       92.38     47.27 o
   5   7  21      104.20      183.96     72.66 o
   6   7  21       69.34      104.80     62.30 o
   7   7  21      131.14      281.41    134.87 o
   8   7  21        2.04       76.69     80.62 o
   0   0  22      390.44      447.16     72.58 o
   1   0  22       13.99        8.06     40.72 o
   2   0  22     2763.86     2697.85     92.33 o
   3   0  22       33.80       88.30     35.89 o
   4   0  22     1031.29      964.07     19.76 o
   5   0  22      478.64      519.73     20.16 o
   6   0  22       53.07       16.13     16.13 o
   7   0  22     5962.33     6179.54    119.75 o
   8   0  22     1117.69     1098.74     46.37 o
   9   0  22     2723.52     2804.70     87.50 o
  10   0  22      127.41      153.22     36.29 o
  11   0  22      442.34      395.14     45.56 o
  12   0  22      491.46      588.28     52.42 o
  13   0  22      128.99       60.08     48.38 o
  14   0  22        0.99      -84.07     56.05 o
  15   0  22       60.24       44.35     43.95 o
  16   0  22        0.00       96.77     76.21 o
  17   0  22       49.47      124.99     96.37 o
   1   1  22      105.50      183.14     46.77 o
   2   1  22      217.10      185.90     36.00 o
   3   1  22       13.09       48.87     10.37 o
   4   1  22      820.75      842.96     22.18 o
   5   1  22      463.55      455.46     32.46 o
   6   1  22     1590.31     1528.86     30.90 o
   7   1  22      138.55      114.43     16.19 o
   8   1  22      510.70      494.07     22.58 o
   9   1  22     1824.83     1860.50     43.50 o
  10   1  22      316.52      242.68     24.11 o
  11   1  22      310.15      296.63     33.87 o
  12   1  22       85.28      105.28     28.94 o
  13   1  22      219.59      257.16     39.38 o
  14   1  22       54.21      209.73     71.17 o
  15   1  22       88.46      216.32     62.72 o
  16   1  22      138.19      288.08    220.15 o
  17   1  22      482.12      476.19     65.62 o
   0   2  22        3.96       20.16      8.06 o
   1   2  22        4.55       26.88     20.16 o
   2   2  22      589.67      630.84     18.10 o
   3   2  22     2937.68     3190.47     46.57 o
   4   2  22      264.41      261.44     25.81 o
   5   2  22       44.02       42.34     14.26 o
   6   2  22      719.19      688.61     25.00 o
   7   2  22        3.12       22.06     17.25 o
   8   2  22       66.18       80.53     22.38 o
   9   2  22      200.49      217.21     23.09 o
  10   2  22      137.23      153.94     22.52 o
  11   2  22      121.57       62.38     25.66 o
  12   2  22      145.85      122.90     70.16 o
  13   2  22       17.93       24.99     32.05 o
  14   2  22        2.40      -11.58     42.01 o
  15   2  22       36.01       70.82     52.39 o
  16   2  22       88.70      114.09     39.72 o
   1   3  22       61.60       93.26     15.93 o
   2   3  22      327.73      375.17     20.03 o
   3   3  22      299.71      289.77     16.82 o
   4   3  22      105.60       80.36     24.19 o
   5   3  22      323.32      280.76     28.63 o
   6   3  22      754.36      797.26     31.61 o
   7   3  22      228.67      186.85     23.70 o
   8   3  22        0.03       32.33     22.95 o
   9   3  22      330.91      310.60     30.79 o
  10   3  22       43.69       91.33     28.09 o
  11   3  22      119.12       37.92     78.63 o
  12   3  22      271.80      319.88     35.89 o
  13   3  22       22.69       33.57     42.34 o
  14   3  22      101.55       32.67     41.55 o
  15   3  22       23.37      -81.65     54.43 o
   0   4  22     1873.93     1595.08     50.80 o
   1   4  22      439.43      352.69     27.62 o
   2   4  22        3.90       19.66     18.08 o
   3   4  22      750.98      749.93     33.17 o
   4   4  22        9.47        1.85     32.05 o
   5   4  22      733.99      590.52     30.85 o
   6   4  22      156.56       33.00     80.44 o
   7   4  22      181.31      211.95     27.30 o
   8   4  22       10.83      -11.68     27.26 o
   9   4  22        2.67      -39.79     35.96 o
  10   4  22       20.44       38.07     36.87 o
  11   4  22     1187.71     1229.27     65.23 o
  12   4  22       50.81      219.00     63.76 o
  13   4  22      286.61      313.78     63.79 o
  14   4  22        2.99      -41.16    128.62 o
   1   5  22      505.45      435.92     28.94 o
   2   5  22      181.70      224.06     23.77 o
   3   5  22     1600.56     1605.56     52.15 o
   4   5  22        1.84       23.55     66.33 o
   5   5  22      118.65      220.98     42.48 o
   6   5  22       11.80       75.88     48.59 o
   7   5  22      100.36       79.09     36.45 o
   8   5  22       39.30       -3.58     42.34 o
   9   5  22      308.67      312.24     47.29 o
  10   5  22      151.79      233.10     72.78 o
  11   5  22       56.81      228.97     86.49 o
  12   5  22        0.12       28.51    113.30 o
  13   5  22     1639.85     1907.28    107.90 o
   0   6  22     1148.46     1246.31     80.64 o
   1   6  22       13.11       36.50     50.40 o
   2   6  22       62.77       98.54     44.35 o
   3   6  22      100.70       93.11     52.22 o
   4   6  22        0.26       43.65     39.90 o
   5   6  22       20.84      106.28    129.03 o
   6   6  22       52.58       34.96     68.34 o
   7   6  22      525.84      652.88     73.64 o
   8   6  22       15.17      -59.60     47.76 o
   9   6  22      220.45      274.10    105.04 o
  10   6  22       15.62      -17.40     71.96 o
   1   7  22      200.65      163.03     52.23 o
   2   7  22      113.70       25.26     58.41 o
   3   7  22        1.08      -48.17     60.48 o
   4   7  22      186.77       93.63     58.53 o
   5   7  22        3.28       16.73     55.39 o
   6   7  22       61.43      -12.34     80.68 o
   7   7  22        0.68      -48.73     71.99 o
   1   1  23     2161.63     2150.99    115.12 o
   2   1  23      101.48      175.43     43.57 o
   3   1  23      731.86      783.52     24.80 o
   4   1  23      389.49      440.74     10.26 o
   5   1  23       10.77        8.96     28.22 o
   6   1  23      179.37      170.67     34.47 o
   7   1  23       13.56       50.37     14.11 o
   8   1  23      359.69      369.02     24.19 o
   9   1  23     8894.34     9064.78    181.85 o
  10   1  23      259.75      199.30     24.11 o
  11   1  23      738.61      722.18     54.63 o
  12   1  23      106.03      122.90     32.51 o
  13   1  23        6.19       46.47     62.50 o
  14   1  23       51.20       58.97     45.52 o
  15   1  23      214.67      313.59     98.99 o
  16   1  23      316.62      365.04     63.44 o
   0   2  23      519.39      496.75     28.22 o
   1   2  23      100.58      132.40     26.01 o
   2   2  23      116.58      184.66     12.10 o
   3   2  23      383.21      432.85     14.97 o
   4   2  23      238.37      205.93     22.78 o
   5   2  23     1457.21     1425.65     30.93 o
   6   2  23      161.81      190.38     18.35 o
   7   2  23     7753.47     8018.37    159.47 o
   8   2  23       60.91      127.08     24.39 o
   9   2  23       65.19       83.23     31.85 o
  10   2  23      102.66      108.92     53.83 o
  11   2  23      351.25      377.58     39.92 o
  12   2  23      296.77      334.73     41.84 o
  13   2  23       14.51       27.30     82.66 o
  14   2  23       57.89      174.56     52.42 o
  15   2  23      380.77      462.90     53.03 o
  16   2  23        2.39      256.02     59.30 o
   1   3  23      155.53      202.49     15.69 o
   2   3  23      289.14      217.38     20.56 o
   3   3  23      715.23      662.01     25.87 o
   4   3  23      102.48       94.97     50.20 o
   5   3  23      844.42      778.36     33.67 o
   6   3  23       47.15       -2.50     21.00 o
   7   3  23       40.78       56.45     23.09 o
   8   3  23        0.69       56.43     24.15 o
   9   3  23       21.24       -5.36     28.00 o
  10   3  23       92.98      129.18     34.21 o
  11   3  23       83.64      236.00     54.63 o
  12   3  23      182.68      100.80     42.48 o
  13   3  23     1812.36     2012.08    105.04 o
  14   3  23        3.54       31.73     55.96 o
  15   3  23      101.07       87.56     56.07 o
   0   4  23      266.29      262.08     28.63 o
   1   4  23      288.14      288.23     21.64 o
   2   4  23       21.59       25.39     20.36 o
   3   4  23      374.24      324.15     25.75 o
   4   4  23       20.82        9.07     20.43 o
   5   4  23       32.11       16.60     26.21 o
   6   4  23        6.03       36.09     32.05 o
   7   4  23       72.04       27.30     28.22 o
   8   4  23       17.11        4.70     35.17 o
   9   4  23      332.95      402.01     98.38 o
  10   4  23      111.68      168.42     46.09 o
  11   4  23      482.39      623.21     63.05 o
  12   4  23       36.03      -25.70     92.54 o
  13   4  23      403.20      338.16    116.73 o
  14   4  23        0.83       -2.59     36.44 o
   1   5  23      693.48      610.81     86.29 o
   2   5  23        1.47      -34.66     38.30 o
   3   5  23        5.66       82.82     34.64 o
   4   5  23       17.99      -30.84     30.00 o
   5   5  23      219.08      194.07     39.91 o
   6   5  23      119.21       28.45     32.05 o
   7   5  23       39.91       62.55     47.38 o
   8   5  23        1.05       43.98     51.18 o
   9   5  23      102.89      215.89    101.41 o
  10   5  23        5.18      -32.92    116.53 o
  11   5  23       28.72      126.97     60.57 o
  12   5  23      593.96      551.38     72.44 o
   0   6  23      456.63      313.69     65.32 o
   1   6  23     1006.24      859.21     89.11 o
   2   6  23       57.17       58.25     45.61 o
   3   6  23        9.23      -12.11     37.21 o
   4   6  23      125.36       88.22     74.59 o
   5   6  23       62.01       60.98     45.23 o
   6   6  23      196.61      296.38     59.96 o
   7   6  23        1.68      -31.23     51.81 o
   8   6  23      185.67      367.39     80.61 o
   9   6  23       45.43       77.01    118.54 o
  10   6  23      126.61      157.47    133.46 o
   1   7  23        0.28       17.44     52.82 o
   2   7  23       15.62      105.25     55.39 o
   3   7  23        3.31       45.13     55.94 o
   4   7  23       52.67       43.36     80.24 o
   5   7  23      528.90      606.48     83.37 o
   0   0  24     2578.51     2529.31    185.07 o
   1   0  24      745.80      868.10     89.92 o
   2   0  24      172.22      100.80     56.05 o
   3   0  24       31.04      100.80     52.42 o
   4   0  24      198.58      193.54     68.95 o
   5   0  24     1203.73     1171.31     26.21 o
   6   0  24     6407.21     6637.18    103.62 o
   7   0  24      352.39      307.24     33.47 o
   8   0  24      606.66      619.73     28.63 o
   9   0  24      597.26      423.37     36.69 o
  10   0  24      377.00      283.05     32.26 o
  11   0  24      149.43      156.44     47.58 o
  12   0  24      394.92      350.79     76.21 o
  13   0  24     1611.36     1687.82     93.95 o
  14   0  24        0.01       36.29     48.38 o
  15   0  24       46.49       93.14     56.45 o
  16   0  24       81.70      444.33    152.41 o
   1   1  24      235.01      237.68     40.27 o
   2   1  24      457.66      474.33     43.05 o
   3   1  24     2461.45     2197.56    239.71 o
   4   1  24      202.86      225.68     13.38 o
   5   1  24        7.86       28.22     14.11 o
   6   1  24        5.16       28.21     30.04 o
   7   1  24        3.43        8.42     15.78 o
   8   1  24      681.49      606.80     23.99 o
   9   1  24      216.68      153.35     20.78 o
  10   1  24      184.32      204.02     22.38 o
  11   1  24        4.76       27.53     31.16 o
  12   1  24        8.52      -35.44    129.03 o
  13   1  24      142.15      226.33     39.72 o
  14   1  24       13.20      -18.14     34.35 o
  15   1  24      212.16      297.76     65.76 o
  16   1  24       74.59       96.42     78.22 o
   0   2  24      374.72      358.05     24.19 o
   1   2  24      103.21      110.47     14.11 o
   2   2  24      474.39      531.97     20.73 o
   3   2  24      255.58      242.18     11.26 o
   4   2  24      848.23      843.90     23.52 o
   5   2  24      614.84      559.45     35.89 o
   6   2  24      524.77      496.30     51.41 o
   7   2  24      206.81      218.30     62.70 o
   8   2  24      398.84      380.60     32.26 o
   9   2  24       91.33      116.25     20.24 o
  10   2  24      810.30      650.98     43.57 o
  11   2  24      165.67      146.80     36.85 o
  12   2  24       50.18      -32.81     32.25 o
  13   2  24       78.95      140.36     41.52 o
  14   2  24      145.91      154.76     85.08 o
  15   2  24        5.47      -13.33     48.35 o
   1   3  24        5.55       13.44     30.24 o
   2   3  24      182.52      211.33     15.96 o
   3   3  24      179.02      108.88     24.39 o
   4   3  24      567.90      597.70     29.64 o
   5   3  24     2183.06     2075.11     46.83 o
   6   3  24      101.09      141.96     35.89 o
   7   3  24     1106.65      966.25     73.18 o
   8   3  24     1273.35     1091.76     48.37 o
   9   3  24      104.62      106.05     33.97 o
  10   3  24      262.37      182.25     37.35 o
  11   3  24       23.57       39.36     40.98 o
  12   3  24      553.23      507.07     96.77 o
  13   3  24       94.81       93.04     43.99 o
  14   3  24       24.14      -12.20     47.17 o
   0   4  24      141.65      104.43     24.60 o
   1   4  24     1498.82     1397.26     47.18 o
   2   4  24      444.82      358.19     27.14 o
   3   4  24      822.15      855.06     54.03 o
   4   4  24      944.96      878.45     38.59 o
   5   4  24        4.19       22.40     25.19 o
   6   4  24        5.84        9.45     25.38 o
   7   4  24      288.11      287.27     58.06 o
   8   4  24      374.99      376.33     89.31 o
   9   4  24      381.55      509.24     54.13 o
  10   4  24       27.69      -39.84     45.63 o
  11   4  24      257.92      179.37     57.20 o
  12   4  24       26.90      -41.24     55.19 o
  13   4  24        1.35       13.71     98.79 o
   1   5  24     2005.05     1801.50     87.79 o
   2   5  24      822.64      733.42     60.73 o
   3   5  24       91.41       88.83     45.30 o
   4   5  24       50.13       31.81     37.78 o
   5   5  24     1289.00     1491.33    167.33 o
   6   5  24        3.17      116.66     55.98 o
   7   5  24      449.90      522.35     68.95 o
   8   5  24      292.20      321.56     56.46 o
   9   5  24     1327.50     1334.69    135.07 o
  10   5  24       92.52       75.69     98.38 o
  11   5  24       17.78      -35.57     72.78 o
   0   6  24       45.24       68.14     56.45 o
   1   6  24      232.93      379.82     57.88 o
   2   6  24        8.27      136.00    135.48 o
   3   6  24      707.34      765.35     66.94 o
   4   6  24       38.27       86.67     48.33 o
   5   6  24      412.29      410.61     70.04 o
   6   6  24       36.19      167.04     72.98 o
   7   6  24      348.74      511.11     77.80 o
   8   6  24        7.29      -10.78     48.39 o
   9   6  24       71.86      -86.96     57.97 o
   1   7  24       54.03       25.75     33.48 o
   2   7  24       79.36      170.49     60.74 o
   3   7  24       23.90      210.23     61.79 o
   4   7  24       49.00      102.59     59.44 o
   1   1  25      333.53      404.59    143.34 o
   2   1  25       52.30       85.27     40.49 o
   3   1  25     1620.08     1710.74     65.72 o
   4   1  25      193.80      225.96     12.74 o
   5   1  25       11.33       16.93      6.71 o
   6   1  25      136.44      177.03     14.25 o
   7   1  25     2781.73     2791.78    124.39 o
   8   1  25      134.43      151.87     17.11 o
   9   1  25     2059.27     2038.41     56.30 o
  10   1  25       22.65      -23.93     25.48 o
  11   1  25      168.33      157.19     35.30 o
  12   1  25        9.90      -13.23     29.87 o
  13   1  25       47.47       66.12     37.68 o
  14   1  25      214.92      219.73     83.06 o
  15   1  25      139.87      243.68     55.50 o
   0   2  25     4077.97     3959.89     95.96 o
   1   2  25       66.33      106.48     11.12 o
   2   2  25      263.33      258.92     15.69 o
   3   2  25      509.88      510.92     21.05 o
   4   2  25      616.68      616.48     18.95 o
   5   2  25     3317.29     3339.45     54.23 o
   6   2  25      644.33      570.67     21.21 o
   7   2  25     1470.89     1392.76     51.81 o
   8   2  25       50.96       57.94     24.11 o
   9   2  25      238.70      251.52     35.64 o
  10   2  25       28.40       24.97     34.68 o
  11   2  25      202.84      247.92     58.46 o
  12   2  25      110.80      164.40     35.43 o
  13   2  25        7.49       38.49     39.83 o
  14   2  25      281.11      233.38     56.85 o
  15   2  25      126.51      117.51     82.46 o
   1   3  25        2.12      -14.78     12.59 o
   2   3  25     1127.63      987.01     59.88 o
   3   3  25      391.82      433.81     20.52 o
   4   3  25        2.59       53.04     26.41 o
   5   3  25      190.19      228.58     20.95 o
   6   3  25      470.56      503.76     28.22 o
   7   3  25       59.96      -19.28     31.96 o
   8   3  25       48.67      137.16     48.79 o
   9   3  25      340.25      431.21     49.29 o
  10   3  25        0.40      -33.15     86.69 o
  11   3  25      157.64      129.40     52.62 o
  12   3  25      167.69      295.33     47.69 o
  13   3  25      264.20      309.73     45.76 o
  14   3  25        4.17      -18.70     55.14 o
   0   4  25      775.55      794.72     57.26 o
   1   4  25       78.09       80.95     24.23 o
   2   4  25     1134.86     1149.27     86.29 o
   3   4  25      491.88      472.85     33.10 o
   4   4  25      276.85      387.56     80.84 o
   5   4  25        3.55      116.11     41.14 o
   6   4  25      220.66      281.38     50.27 o
   7   4  25       16.12       82.22     41.75 o
   8   4  25        9.45       29.03     40.87 o
   9   4  25       86.08       73.75     41.23 o
  10   4  25       30.05      -44.15     40.32 o
  11   4  25       81.94       84.02     51.86 o
  12   4  25        0.04       39.73     55.55 o
   1   5  25      636.69      533.28     55.63 o
   2   5  25       44.10       52.22     39.63 o
   3   5  25       68.03       -0.44     38.36 o
   4   5  25        2.68       11.50     42.77 o
   5   5  25        7.69       42.19     49.06 o
   6   5  25      177.91      105.48     53.38 o
   7   5  25      340.44      308.87    170.76 o
   8   5  25       77.17      -10.85     41.74 o
   9   5  25      121.47      130.23     60.28 o
  10   5  25       21.93       73.05     42.41 o
  11   5  25       57.74       -8.51     68.55 o
   0   6  25       37.77      -28.63     52.82 o
   1   6  25      570.38      556.86     62.43 o
   2   6  25        1.37       34.15     41.93 o
   3   6  25      214.27      153.77     61.89 o
   4   6  25       75.17       34.60     48.27 o
   5   6  25      365.18      378.35     69.85 o
   6   6  25        9.42       -0.83     54.21 o
   7   6  25      208.21      183.28     59.35 o
   8   6  25       50.89     -107.21     71.47 o
   0   0  26     8202.97     8891.51    466.91 o
   1   0  26      109.69       56.05     64.51 o
   2   0  26      701.42      677.79     69.35 o
   3   0  26       11.54       23.79     60.08 o
   4   0  26      119.75      172.57     60.08 o
   5   0  26     3416.99     3615.96    137.49 o
   6   0  26      123.27      164.51     16.13 o
   7   0  26     1011.30     1086.24     41.93 o
   8   0  26       18.18      -23.79     24.19 o
   9   0  26        8.75      -28.63     36.69 o
  10   0  26      755.94      841.89     62.50 o
  11   0  26      904.86      770.12     66.93 o
  12   0  26      250.96      279.02     63.71 o
  13   0  26      394.45      367.72     60.88 o
  14   0  26        7.94       28.63     52.82 o
  15   0  26      171.19      289.50     60.48 o
   1   1  26      627.97      641.18     61.54 o
   2   1  26       11.28      -45.05     44.36 o
   3   1  26       46.60       86.79     68.75 o
   4   1  26       75.75       60.69     39.72 o
   5   1  26     2240.48     2383.79     53.89 o
   6   1  26       64.92       58.18     11.26 o
   7   1  26       77.96       78.01     15.78 o
   8   1  26      397.25      433.12     37.90 o
   9   1  26      280.33      268.19     46.57 o
  10   1  26        5.76       13.57     38.71 o
  11   1  26      361.18      383.20     66.73 o
  12   1  26        6.65       29.55     35.80 o
  13   1  26      164.63      116.58     34.35 o
  14   1  26      116.54      139.15     64.71 o
  15   1  26        6.78       -7.23     62.09 o
   0   2  26      573.52      588.28     89.51 o
   1   2  26       15.43       25.07      7.86 o
   2   2  26      319.52      331.79     21.77 o
   3   2  26      159.81      155.28     17.94 o
   4   2  26       74.60       82.87      8.55 o
   5   2  26      932.82      926.49     29.03 o
   6   2  26     1002.41      920.80     57.46 o
   7   2  26      920.86      931.97     46.17 o
   8   2  26      381.45      306.35     48.99 o
   9   2  26        8.10        9.14     32.98 o
  10   2  26       71.28       75.74     35.71 o
  11   2  26      102.98      128.15     76.81 o
  12   2  26        1.29      -12.10     31.65 o
  13   2  26        9.08      -16.33     37.06 o
  14   2  26       19.29       30.73     56.05 o
   1   3  26       35.51       19.96     11.40 o
   2   3  26       32.28        8.01     11.54 o
   3   3  26       20.10       26.35     14.40 o
   4   3  26     1081.45      961.42     29.14 o
   5   3  26        7.78      -21.81     15.49 o
   6   3  26      743.56      654.03     44.35 o
   7   3  26       11.64      -33.41     32.82 o
   8   3  26      766.85      800.62     85.48 o
   9   3  26       45.59      149.38     60.88 o
  10   3  26        0.18        6.37     46.64 o
  11   3  26      433.62      467.24     43.97 o
  12   3  26      153.64      187.83     68.75 o
  13   3  26        4.76      -68.08     46.83 o
   0   4  26        0.33       16.13     40.32 o
   1   4  26      141.53      183.11     32.75 o
   2   4  26       76.64       88.74     30.24 o
   3   4  26        9.94       60.08     35.43 o
   4   4  26     1024.87     1070.85     63.93 o
   5   4  26      563.99      608.02    112.09 o
   6   4  26       21.16       41.33     39.00 o
   7   4  26      393.31      384.84     46.87 o
   8   4  26      205.67      208.18     49.57 o
   9   4  26        2.93        8.87     41.23 o
  10   4  26       66.32       -6.75     98.79 o
  11   4  26       71.72       65.46    111.28 o
  12   4  26      111.26       53.19     58.46 o
   1   5  26      129.00      270.59     46.17 o
   2   5  26      956.82      941.18     67.74 o
   3   5  26        8.19       50.23     39.77 o
   4   5  26       32.26      136.60     50.84 o
   5   5  26      228.21      208.12     46.39 o
   6   5  26       10.91        8.34     42.88 o
   7   5  26      122.97       28.26     58.46 o
   8   5  26      159.66      123.86     56.65 o
   9   5  26      461.00      421.02     60.68 o
  10   5  26      131.57      136.39     52.86 o
   0   6  26      653.94      468.93     79.83 o
   1   6  26      398.33      424.34     77.82 o
   2   6  26        2.85       61.82     49.99 o
   3   6  26      341.12      452.56     63.80 o
   4   6  26      397.48      419.40     75.91 o
   5   6  26        0.20      -27.75     66.73 o
   6   6  26        3.63      -99.79     66.53 o
   1   1  27      218.53      250.10     49.09 o
   2   1  27      179.76      126.80     58.98 o
   3   1  27       11.61      -39.85     49.63 o
   4   1  27      129.25      164.30     72.78 o
   5   1  27     3937.55     4063.22     97.98 o
   6   1  27      332.39      311.94     38.10 o
   7   1  27       40.56       40.05     16.96 o
   8   1  27      172.54      115.61     72.98 o
   9   1  27      260.61      190.70     36.89 o
  10   1  27     1036.89      973.64     52.31 o
  11   1  27      174.90      170.54     35.89 o
  12   1  27      125.90      188.82     39.44 o
  13   1  27       15.44       48.68     44.46 o
  14   1  27      352.69      350.73     56.85 o
   0   2  27     2706.74     2561.17    115.72 o
   1   2  27      244.35      206.44     70.56 o
   2   2  27       48.39      118.47     49.28 o
   3   2  27     1067.47     1104.85     31.99 o
   4   2  27      780.09      791.09     50.00 o
   5   2  27       64.56       87.23     12.40 o
   6   2  27       80.06       84.98     22.18 o
   7   2  27      626.38      662.05     72.58 o
   8   2  27       34.72       22.38     28.17 o
   9   2  27       69.38       48.79     36.62 o
  10   2  27        0.03       39.03     32.89 o
  11   2  27      496.07      475.26     55.44 o
  12   2  27      148.24      204.41     41.40 o
  13   2  27       82.19       60.41     39.50 o
   1   3  27        5.53       13.25     20.16 o
   2   3  27     1135.53     1166.74     25.99 o
   3   3  27       43.93       37.15     30.04 o
   4   3  27        0.00        4.03     19.65 o
   5   3  27       21.81       69.63     26.09 o
   6   3  27      604.49      551.53     64.71 o
   7   3  27      115.61       76.41     36.09 o
   8   3  27      499.90      504.93     48.99 o
   9   3  27      296.58      225.84     48.28 o
  10   3  27      101.98       75.88     56.85 o
  11   3  27       21.74       31.96     46.37 o
  12   3  27      391.45      388.75     53.01 o
   0   4  27       90.90      172.57     48.38 o
   1   4  27       12.02       43.83     52.22 o
   2   4  27       39.15       74.59     31.36 o
   3   4  27       40.92       64.28     34.35 o
   4   4  27      801.00      773.35     57.30 o
   5   4  27       67.55       57.33     38.44 o
   6   4  27      127.50      226.76     43.37 o
   7   4  27       86.72        8.05     42.54 o
   8   4  27      444.45      415.74     55.04 o
   9   4  27       56.90      118.30     62.70 o
  10   4  27      439.99      624.47     67.22 o
  11   4  27        1.63       55.77     54.44 o
   1   5  27        9.71       58.40     40.06 o
   2   5  27      157.16      165.43     61.09 o
   3   5  27       11.53       29.94     56.05 o
   4   5  27       94.74      234.10     50.28 o
   5   5  27       16.46      109.62     61.89 o
   6   5  27      210.80      184.23     56.17 o
   7   5  27       62.15       -7.37     45.95 o
   8   5  27        2.28       26.51     54.34 o
   9   5  27       17.75       26.25     45.76 o
   0   6  27      500.03      508.04     85.88 o
   1   6  27       24.48        6.03     54.45 o
   2   6  27      147.45      162.76     50.57 o
   3   6  27      165.41       96.65     42.62 o
   4   6  27      164.81       62.14     53.18 o
   5   6  27       10.40      -93.37     90.92 o
   0   0  28     7584.07     7479.48    395.55 o
   1   0  28     1174.59     1389.45    127.82 o
   2   0  28      338.47      468.93     71.37 o
   3   0  28      427.64      258.05     69.35 o
   4   0  28        2.46       44.35     64.51 o
   5   0  28     1470.50     1570.09     90.72 o
   6   0  28      316.62      389.90     72.58 o
   7   0  28      842.48      798.35     46.77 o
   8   0  28     5305.99     5962.21    156.85 o
   9   0  28       70.37       36.29     35.89 o
  10   0  28      244.67      181.04     44.35 o
  11   0  28      123.17      124.99     52.42 o
  12   0  28      818.90      948.34     78.22 o
  13   0  28      120.54      181.04     68.55 o
   1   1  28       57.83      -40.17     86.29 o
   2   1  28     1051.88     1003.99     67.33 o
   3   1  28        8.99       45.73     45.32 o
   4   1  28        4.29      -10.35    118.74 o
   5   1  28      477.84      548.80     90.12 o
   6   1  28     1147.00     1246.64     52.01 o
   7   1  28       37.72       38.46     36.09 o
   8   1  28       62.08       77.49     42.34 o
   9   1  28     1939.36     2103.32    111.28 o
  10   1  28       14.75       64.09     42.34 o
  11   1  28      109.37      170.44     39.31 o
  12   1  28      277.54      255.45     44.95 o
  13   1  28        2.62      -38.31     40.06 o
   0   2  28     2027.36     2078.53    115.72 o
   1   2  28       38.22       77.44     48.14 o
   2   2  28      174.67      153.22     56.45 o
   3   2  28      350.49      289.50     79.83 o
   4   2  28      161.83       96.77     60.08 o
   5   2  28      179.58      120.56     32.26 o
   6   2  28      926.88      941.96     54.43 o
   7   2  28      139.44      163.21     27.38 o
   8   2  28       45.49       72.07     27.09 o
   9   2  28      143.22      138.90     57.05 o
  10   2  28        7.58       51.09     44.55 o
  11   2  28       58.02      102.47     52.62 o
  12   2  28      170.61       39.93     82.66 o
  13   2  28       19.90       10.68    141.32 o
   1   3  28      229.52      159.17     86.75 o
   2   3  28        2.29       59.56     80.82 o
   3   3  28       84.25       99.20     13.49 o
   4   3  28      201.12      227.90     34.07 o
   5   3  28      990.72      948.61     79.03 o
   6   3  28        0.04       -3.52     30.24 o
   7   3  28      265.00      270.08     38.50 o
   8   3  28       13.10       36.95     44.15 o
   9   3  28      103.86      158.70     43.65 o
  10   3  28      120.18      204.73     46.89 o
  11   3  28       76.75       33.67     46.39 o
  12   3  28        4.42        1.67     76.41 o
   0   4  28       35.61       36.29     40.72 o
   1   4  28       32.75       26.32     27.14 o
   2   4  28      576.69      582.39     44.30 o
   3   4  28       20.42       72.38     32.05 o
   4   4  28      461.75      494.72     46.75 o
   5   4  28      549.55      588.24     68.55 o
   6   4  28      199.05      248.24     42.08 o
   7   4  28      361.48      319.74     46.92 o
   8   4  28      247.42      247.32     49.57 o
   9   4  28       12.33       -1.12     51.08 o
  10   4  28        4.46       95.61     49.00 o
   1   5  28        0.44       54.64     42.20 o
   2   5  28      359.98      445.63     96.16 o
   3   5  28      182.64      267.05     42.34 o
   4   5  28       25.01      -30.14     42.65 o
   5   5  28       40.62       83.77     50.40 o
   6   5  28      297.58      340.27     53.88 o
   7   5  28      123.85      150.63     59.07 o
   8   5  28       22.55       -1.23    112.49 o
   0   6  28     1337.67     1241.88    125.40 o
   1   6  28       22.09        4.71     52.56 o
   2   6  28       19.65      -69.29     49.70 o
   1   1  29      184.83      104.63     51.32 o
   2   1  29     1094.87     1190.09    119.75 o
   3   1  29      286.71      410.51     56.76 o
   4   1  29      641.35      705.24     69.62 o
   5   1  29       96.91      -12.24     43.95 o
   6   1  29        7.11        4.30     50.38 o
   7   1  29        4.89       14.67     68.55 o
   8   1  29      132.18      178.78     32.26 o
   9   1  29      353.65      392.91     35.45 o
  10   1  29       26.85       35.51     62.30 o
  11   1  29      176.94      261.18     55.24 o
  12   1  29        5.06      -35.36     60.28 o
   0   2  29     1467.92     1535.01     94.35 o
   1   2  29      827.41      751.67     68.19 o
   2   2  29       57.13       12.10     72.58 o
   3   2  29      322.59      374.98     93.54 o
   4   2  29     2465.37     2372.06    129.83 o
   5   2  29      325.76      387.48     67.34 o
   6   2  29      287.79      285.47     18.54 o
   7   2  29       22.78      -32.12     21.41 o
   8   2  29       30.35       42.87     44.35 o
   9   2  29       60.00      110.74     32.41 o
  10   2  29       47.32       52.88     34.77 o
  11   2  29        6.65      -15.87     68.55 o
  12   2  29        1.05      -37.64     39.72 o
   1   3  29       77.99      253.83     90.43 o
   2   3  29      669.65      714.48    105.24 o
   3   3  29        5.05       16.13     72.17 o
   4   3  29       12.27       31.85     24.60 o
   5   3  29        0.45       62.23     21.53 o
   6   3  29      215.67      218.53     32.16 o
   7   3  29       79.55       42.13     42.34 o
   8   3  29       53.97      -18.83     34.15 o
   9   3  29        5.40      -17.23     38.70 o
  10   3  29      192.34      162.77     61.89 o
  11   3  29       23.72       96.01     80.84 o
   0   4  29       91.49      136.69     39.92 o
   1   4  29        0.92       -6.14     26.01 o
   2   4  29        0.08       38.44     23.99 o
   3   4  29       18.51      -45.20     30.24 o
   4   4  29      271.20      325.80     66.93 o
   5   4  29       29.91       65.86     33.86 o
   6   4  29        2.14        1.86     60.08 o
   7   4  29        0.95       -3.68     43.10 o
   8   4  29      926.30      813.61     64.28 o
   9   4  29        0.37      -24.13     33.48 o
   1   5  29      117.75       57.38     35.55 o
   2   5  29      156.89       31.52     56.25 o
   3   5  29      156.67      144.03     46.66 o
   4   5  29       78.97       89.50     52.62 o
   5   5  29       86.39       31.85     72.58 o
   6   5  29       20.68       88.59     48.21 o
   0   0  30     2332.61     2497.46    215.72 o
   1   0  30       65.13       28.63     77.42 o
   2   0  30     1515.41     1495.49    117.74 o
   3   0  30     1285.85     1524.93    104.03 o
   4   0  30     3315.80     3562.73    151.61 o
   5   0  30      160.98      193.54     72.58 o
   6   0  30       52.58       23.79     88.30 o
   7   0  30      126.16      112.49     64.51 o
   8   0  30      832.39      770.12     52.82 o
   9   0  30       33.13       -8.06     32.26 o
  10   0  30       40.58        4.03     44.76 o
  11   0  30       62.73       40.32     44.35 o
  12   0  30      749.89      701.18     63.71 o
   1   1  30      169.33      175.40     54.05 o
   2   1  30     1803.33     1844.78     91.69 o
   3   1  30      134.20      157.81     61.09 o
   4   1  30        0.15      -32.85     54.64 o
   5   1  30        8.92        8.49     44.54 o
   6   1  30      113.54      126.47     44.28 o
   7   1  30       21.47       17.10     48.18 o
   8   1  30      197.60      247.69    139.91 o
   9   1  30      131.27      127.11     31.36 o
  10   1  30        0.55       28.60     39.29 o
  11   1  30       10.99       17.96     34.07 o
  12   1  30      559.35      531.86     47.55 o
   0   2  30       40.67      161.28     72.58 o
   1   2  30        1.44       -1.06     56.64 o
   2   2  30     1216.53     1146.21    117.33 o
   3   2  30       40.63       16.13     60.48 o
   4   2  30      111.84       44.35     72.98 o
   5   2  30       32.53       40.32     64.51 o
   6   2  30      187.48       40.32     72.58 o
   7   2  30       41.86       21.43     38.10 o
   8   2  30        9.83       46.69     23.99 o
   9   2  30       49.46       33.97     31.16 o
  10   2  30        3.64      -52.25     36.92 o
  11   2  30        1.41      -14.01     42.34 o
   1   3  30       17.81       17.09     62.15 o
   2   3  30        0.15      -44.35    112.49 o
   3   3  30      507.21      322.97    141.53 o
   4   3  30      300.34      230.23     88.71 o
   5   3  30       14.51       55.25     16.13 o
   6   3  30        1.99        2.11     36.09 o
   7   3  30        6.52      -27.65     29.71 o
   8   3  30        0.82       21.12     36.09 o
   9   3  30      127.04      123.82     46.46 o
  10   3  30       82.67      184.65     42.31 o
   0   4  30       81.46       93.14     28.22 o
   1   4  30        6.32      -11.86     23.12 o
   2   4  30        0.00       25.03     60.08 o
   3   4  30       13.94        9.62     46.17 o
   4   4  30      128.40      136.69     29.67 o
   5   4  30       18.93       51.39     35.27 o
   6   4  30       99.82      104.42     66.33 o
   7   4  30      133.53      110.63     39.72 o
   8   4  30      271.36      280.85     44.45 o
   1   5  30        0.00        8.03     46.17 o
   2   5  30      424.14      480.52     51.44 o
   3   5  30       24.53      -37.59     43.65 o
   4   5  30       49.54      124.10     50.60 o
   1   1  31      226.67      214.99     64.18 o
   2   1  31        2.71      111.56     57.86 o
   3   1  31       68.78      227.62     58.67 o
   4   1  31      167.12       98.12     51.47 o
   5   1  31        0.53      110.61     58.90 o
   6   1  31      421.56      479.96     57.26 o
   7   1  31      332.75      532.86     67.01 o
   8   1  31      283.31      229.53     34.68 o
   9   1  31      251.98      333.99     77.42 o
  10   1  31      169.55      144.26     34.68 o
  11   1  31      176.90      179.75     45.65 o
   0   2  31     1055.80     1175.75     95.96 o
   1   2  31      327.85      303.71     54.73 o
   2   2  31       15.42       10.26     82.46 o
   3   2  31      255.00      247.74     61.36 o
   4   2  31      263.34      202.57     61.28 o
   5   2  31       23.51       44.35     88.71 o
   6   2  31      316.19      222.57     81.45 o
   7   2  31        5.23      112.49     88.71 o
   8   2  31      945.60     1028.18    106.04 o
   9   2  31        3.64        8.43     38.71 o
  10   2  31      150.83      142.01     35.85 o
   1   3  31        6.75      -15.43     64.38 o
   2   3  31      438.10      648.36    116.53 o
   3   3  31       87.65       64.11    112.90 o
   4   3  31      279.28      307.24    137.90 o
   5   3  31        0.02      -72.58     72.58 o
   6   3  31      529.94      588.28    132.65 o
   7   3  31       29.16      -36.29    117.33 o
   8   3  31       65.78       19.14     34.07 o
   9   3  31       20.71       91.05     39.12 o
   0   4  31       68.63      161.28    129.03 o
   1   4  31       54.03      139.41    237.29 o
   2   4  31      174.44      100.80    128.62 o
   3   4  31      159.69      279.02     97.58 o
   4   4  31      604.28      585.46    107.66 o
   5   4  31       85.19       86.26     27.01 o
   6   4  31        9.55      -48.80     32.53 o
   0   0  32     2069.34     1756.37    191.52 o
   1   0  32     1420.50     1370.50    131.45 o
   2   0  32        0.50      108.46    112.49 o
   3   0  32      930.21      917.29    107.66 o
   4   0  32     3014.33     2851.88    149.19 o
   5   0  32      296.69      262.08     67.74 o
   6   0  32      372.68      436.27     87.50 o
   7   0  32      671.92      619.73     79.03 o
   8   0  32      105.46      -23.79     68.14 o
   9   0  32       60.01      181.04     71.77 o
  10   0  32      344.94      505.22    119.75 o
   1   1  32      214.76      283.40    147.57 o
   2   1  32      448.02      469.85     74.69 o
   3   1  32        9.61       21.09     61.87 o
   4   1  32       14.56       23.14     61.05 o
   5   1  32      138.99      155.79     54.64 o
   6   1  32       18.58      104.86     49.83 o
   7   1  32        4.02       10.38     52.29 o
   8   1  32       12.30      -46.43     46.86 o
   9   1  32        1.80       28.05     78.63 o
  10   1  32      570.61      626.22    120.96 o
   0   2  32       19.19       93.14     89.51 o
   1   2  32       85.48      163.88     53.75 o
   2   2  32       41.15       16.47     65.54 o
   3   2  32       61.84       77.75     55.39 o
   4   2  32       78.64      103.49     62.63 o
   5   2  32        7.54       26.17     57.03 o
   6   2  32      115.22      343.94     80.24 o
   7   2  32      153.85      141.12     67.74 o
   8   2  32      120.54      136.69     68.14 o
   9   2  32        2.02       64.11     72.17 o
   1   3  32      396.63      274.58     96.77 o
   2   3  32      301.26      350.79    109.27 o
   3   3  32       33.39      120.56     89.11 o
   4   3  32       67.42      289.50    140.32 o
   5   3  32        4.80     -108.46    165.31 o
   6   3  32       84.46       96.77    104.83 o
   7   3  32       70.55       88.30    100.40 o
   0   4  32      836.56      658.03    156.44 o
   1   4  32       11.32     -148.14    101.08 o
   2   4  32        7.74      -64.11    124.99 o
   3   4  32      353.56      407.64    100.00 o
   4   4  32      437.76      629.00    111.69 o
   1   1  33      919.87      890.67     83.11 o
   2   1  33      304.04      211.46     71.28 o
   3   1  33      134.97       83.96     90.92 o
   4   1  33      159.90      179.56     65.49 o
   5   1  33      121.68      106.73     94.75 o
   6   1  33      347.24      298.66     65.93 o
   7   1  33      609.67      595.88     66.80 o
   8   1  33       82.64      168.49     65.01 o
   0   2  33     2028.88     2225.70    185.88 o
   1   2  33       40.31       72.08    121.37 o
   2   2  33      112.83      205.69     67.83 o
   3   2  33       82.21       59.33     70.56 o
   4   2  33       38.94      115.01     70.47 o
   5   2  33       40.03       89.74     63.49 o
   6   2  33       29.95      135.80     62.86 o
   7   2  33       40.87       92.50    169.35 o
   1   3  33       49.11      134.80     85.07 o
   2   3  33       85.42      196.76    112.09 o
   3   3  33       10.91       31.85     83.87 o
   4   3  33       19.28       88.30     96.77 o
   5   3  33       39.54     -116.53    100.00 o
   0   0  34     1669.05     2184.17    249.18 o
   1   0  34      191.52      222.57    100.40 o
   2   0  34      116.43      350.79    111.69 o
   3   0  34      203.99      164.51    104.43 o
   4   0  34      686.63      752.38    146.36 o
   5   0  34      758.90      738.67     96.77 o
   6   0  34      280.26      136.69    105.24 o
   7   0  34      126.52      148.78     80.64 o
   1   1  34        8.87       96.64     75.22 o
   2   1  34      188.37      164.23     78.02 o
   3   1  34       16.43       37.84    118.54 o
   4   1  34      115.81      102.28     60.48 o
   5   1  34       78.15       76.61     68.95 o
   6   1  34      145.38      289.23     82.41 o
   7   1  34       14.81       -9.57     60.99 o
   0   2  34      374.47      468.93    120.96 o
   1   2  34      275.98      455.24     92.95 o
   2   2  34       73.92       70.52     96.37 o
   3   2  34      263.79      261.76     80.44 o
   4   2  34      364.87      562.66     79.19 o
   5   2  34      186.19      231.86     74.05 o
   6   2  34        7.18      -56.57    120.56 o
   1   3  34        8.84      194.19     83.06 o
   2   3  34      168.84      190.22     80.52 o
   3   3  34        9.21      -23.25    162.90 o
   1   1  35      553.77      591.65     82.26 o
   2   1  35       12.21       73.42     80.44 o
   3   1  35       79.32       -6.05    114.51 o
   4   1  35      272.32      264.80    127.21 o
   5   1  35      720.30      781.01     86.25 o
   0   2  35       94.06      164.51    117.33 o
   1   2  35      122.75      206.98    249.99 o
   2   2  35       22.24       97.13    292.53 o
   3   2  35      154.03      282.53    196.76 o
   0   0  36       18.31      374.98    174.59 o
   1   0  36       64.21      112.49    100.80 o
   2   0  36       23.89      104.43     92.33 o
   1   1  36      726.36      942.53    163.10 o
 
